# Supplementary material for: Molecular Analysis Reveals a High Diversity of Anopheline Mosquitoes in Yanomami Lands and the Pantanal Region of Brazil
Source: Genes (Basel). 2021 Dec 16;12(12):1995. doi: 10.3390/genes12121995 (PMC8701885; doi:10.3390/genes12121995)
Supplement: Supplementary file 1 [file genes-12-01995-s001.zip]

Archive with 5 entries (5 files):
- Table_S1.pdf
- Table_S2.xlsx
- Table_S3.xlsx
- Table_S4.xlsx
- Table_S5.xlsx
