# Supplementary material for: Molecular Analysis Reveals a High Diversity of Anopheline Mosquitoes in Yanomami Lands and the Pantanal Region of Brazil
Source: Genes (Basel). 2021 Dec 16;12(12):1995. doi: 10.3390/genes12121995 (PMC8701885; doi:10.3390/genes12121995)
Supplement: Supplementary file 1 [file genes-12-01995-s001.zip › Table_S2.xlsx]

## Sheet: Samples
Species	Specimens ID	Collection date	Country	State	Local / Village	Latitude	Longitude	Collector	GenBank Accession No.
An. near costai G1	3137	25.04.2014	Brazil	Roraima	Parafuri/Warareu	3.27972	-63.8945	Ozimar José de Souza	MZ014118
An. near costai G1	4178	18.07.2014	Brazil	Roraima	Parafuri/Makabey	3.39079	-63.7653	Jordi Sanchez Ribas	MZ014119
An. near costai G1	4179	18.07.2014	Brazil	Roraima	Parafuri/Makabey	3.39079	-63.7653	Cleomar Pereira Ribeiro	MZ014120
An. near costai G1	4213	19.07.2014	Brazil	Roraima	Parafuri/Makabey	3.39079	-63.7653	Jordi Sanchez Ribas	MZ014121
An. near costai G1	4219	19.07.2014	Brazil	Roraima	Parafuri/Makabey	3.39079	-63.7653	Jordi Sanchez Ribas	MZ014122
An. near costai G4	1432	24.06.2013	Brazil	Amazonas	Toototobi/Koiobi	1.83565	-63.6384	Cleomar Pereira Ribeiro	MZ014123
An. near costai G4	1440	24.06.2013	Brazil	Amazonas	Toototobi/Koiobi	1.83565	-63.6384	Cleomar Pereira Ribeiro	MZ014124
An. near costai G4	2068	16.09.2013	Brazil	Amazonas	Toototobi/Apiahik	1.82201	-63.6084	Jordi Sanchez Ribas	MZ014125
An. near costai G4	3516	30.06.2014	Brazil	Amazonas	Toototobi/Apiahik	1.82201	-63.6084	Jordi Sanchez Ribas	MZ014126
An. near costai G4	3677	29.06.2014	Brazil	Amazonas	Toototobi/Posto	1.7653	-63.6189	Cleomar Pereira Ribeiro	MZ014127
An. near costai G4	3690	29.06.2014	Brazil	Amazonas	Toototobi/Posto	1.7653	-63.6189	Jordi Sanchez Ribas	MZ014128
An. near costai G4	3711	29.06.2014	Brazil	Amazonas	Toototobi/Posto	1.7653	-63.6189	Jordi Sanchez Ribas	MZ014129
An. near costai G4	M33	-	Brazil	Amazonas	Marari	-	-	Jordi Sanchez Ribas	MZ014130
An. near costai G4	M4	-	Brazil	Amazonas	Marari/Gasolina	1.14955	-64.8112	Jordi Sanchez Ribas	MZ014131
An. near costai G4	M9_1	-	Brazil	Amazonas	Marari	-	-	Jordi Sanchez Ribas	MZ014132
Ke. lepidota	681	22.02.2013	Brazil	Roraima	Parafuri/Warareu	3.27972	-63.8945	Cleomar Pereira Ribeiro	MZ014159
An. mattogrossensis	M18_1	-	Brazil	Amazonas	Marari	-	-	Jordi Sanchez Ribas	MZ014173
An. medialis	1343	02.05.2013	Brazil	Roraima	Parafuri/Xaruna	3.30083	-63.7876	Jordi Sanchez Ribas	MZ014137
An. medialis	1422	23.06.2013	Brazil	Amazonas	Toototobi/Koiobi	1.83565	-63.6384	Jordi Sanchez Ribas	MZ014138
An. medialis	1457	26.06.2013	Brazil	Amazonas	Toototobi/Koiobi	1.83565	-63.6384	Cleomar Pereira Ribeiro	MZ014139
An. medialis	1486	26.06.2013	Brazil	Amazonas	Toototobi/Apiahik	1.82201	-63.6084	Jordi Sanchez Ribas	MZ014140
An. medialis	1501	26.06.2013	Brazil	Amazonas	Toototobi/Apiahik	1.82201	-63.6084	Jordi Sanchez Ribas	MZ014141
An. medialis	1561	02.07.2013	Brazil	Amazonas	Toototobi/Maraxipoha	1.66108	-63.5346	Cleomar Pereira Ribeiro	MZ014142
An. medialis	1566	03.07.2013	Brazil	Amazonas	Toototobi/Raxasi	1.7249	-63.5955	Cleomar Pereira Ribeiro	MZ014143
An. medialis	1581	22.06.2013	Brazil	Amazonas	Toototobi/Posto	1.7653	-63.6189	Jordi Sanchez Ribas	MZ014144
An. medialis	1707	16.07.2013	Brazil	Roraima	Parafuri/Xaruna	3.30083	-63.7876	Cleomar Pereira Ribeiro	MZ014145
An. medialis	2012	11.09.2013	Brazil	Amazonas	Toototobi/Raxasi	1.7249	-63.5955	Cleomar Pereira Ribeiro	MZ014146
An. medialis	2067	16.09.2013	Brazil	Amazonas	Toototobi/Apiahik	1.82201	-63.6084	Jordi Sanchez Ribas	MZ014147
An. medialis	2087	17.09.2013	Brazil	Amazonas	Toototobi/Apiahik	1.82201	-63.6084	Cleomar Pereira Ribeiro	MZ014148
An. medialis	2091	18.09.2013	Brazil	Amazonas	Toototobi/Koiobi	1.83565	-63.6384	Cleomar Pereira Ribeiro	MZ014149
An. medialis	22	12.09.2012	Brazil	Amazonas	Toototobi/Apiahik	1.82201	-63.6084	Marcelo Quintela Gomes	MZ014150
An. medialis	2595	14.11.2013	Brazil	Amazonas	Toototobi/Apiahik	1.82201	-63.6084	Cleomar Pereira Ribeiro	MZ014151
An. medialis	3110	19.02.2014	Brazil	Roraima	Parafuri/Xaruna	3.30083	-63.7876	Ozimar José de Souza	MZ014152
An. medialis	3650	04.07.2014	Brazil	Amazonas	Toototobi/Koiobi	1.83565	-63.6384	Jordi Sanchez Ribas	MZ014153
An. medialis	3651	04.07.2014	Brazil	Amazonas	Toototobi/Koiobi	1.83565	-63.6384	Jordi Sanchez Ribas	MZ014154
An. medialis	399	15.09.2012	Brazil	Amazonas	Toototobi/Koiobi	1.83565	-63.6384	Jordi Sanchez Ribas	MZ014155
An. medialis	4	12.09.2012	Brazil	Amazonas	Toototobi/Apiahik	1.82201	-63.6084	Cleomar Pereira Ribeiro	MZ014156
An. medialis	702	23.02.2013	Brazil	Roraima	Parafuri/Warareu	3.27972	-63.8945	Cleomar Pereira Ribeiro	MZ014157
An. medialis	727	13.04.2013	Brazil	Amazonas	Toototobi/Koiobi	1.83565	-63.6384	Ozimar José de Souza	MZ014158
An. near fluminensis G1	1651	14.07.2013	Brazil	Roraima	Parafuri/Makabey	3.39079	-63.7653	Jordi Sanchez Ribas	MZ014133
An. near fluminensis G1	2143	24.09.2013	Brazil	Roraima	Parafuri/Warareu	3.27972	-63.8945	Cleomar Pereira Ribeiro	MZ014134
An. near fluminensis G1	3149	26.04.2014	Brazil	Roraima	Parafuri/Warareu	3.27972	-63.8945	Jordi Sanchez Ribas	MZ014135
An. near fluminensis G1	674	21.02.2013	Brazil	Roraima	Parafuri/Warareu	3.27972	-63.8945	Jordi Sanchez Ribas	MZ014136
Ke. neivai	1052	26.04.2013	Brazil	Roraima	Parafuri/Warareu	3.27972	-63.8945	Jordi Sanchez Ribas	MZ014177
Ke. neivai	1061	26.04.2013	Brazil	Roraima	Parafuri/Warareu	3.27972	-63.8945	Cleomar Pereira Ribeiro	MZ014178
Ke. neivai	2160	25.09.2013	Brazil	Roraima	Parafuri/Warareu	3.27972	-63.8945	Jordi Sanchez Ribas	MZ014179
Ke. neivai	3382	08.05.2014	Brazil	Roraima	Parafuri/Posto	3.28384	-63.8507	Jordi Sanchez Ribas	MZ014180
Ke. neivai	4279	21.07.2014	Brazil	Roraima	Parafuri/Warareu	3.27972	-63.8945	Jordi Sanchez Ribas	MZ014181
Ke. neivai	4288	22.07.2014	Brazil	Roraima	Parafuri/Warareu	3.27972	-63.8945	Cleomar Pereira Ribeiro	MZ014182
Ke. neivai A	1056	26.04.2013	Brazil	Roraima	Parafuri/Warareu	3.27972	-63.8945	Jordi Sanchez Ribas	MZ014174
Ke. neivai A	2146	24.09.2013	Brazil	Roraima	Parafuri/Warareu	3.27972	-63.8945	Cleomar Pereira Ribeiro	MZ014175
Ke. neivai B	2856	06.12.2013	Brazil	Roraima	Parafuri/Makabey	3.39079	-63.7653	Cleomar Pereira Ribeiro	MZ014176
An. aff. guarao	1485	26.06.2013	Brazil	Amazonas	Toototobi/Apiahik	1.82201	-63.6084	Jordi Sanchez Ribas	MZ014105
An. aff. guarao	215	12.09.2012	Brazil	Amazonas	Toototobi/Apiahik	1.82201	-63.6084	Cleomar Pereira Ribeiro	MZ014106
An. aff. guarao	3387	23.06.2014	Brazil	Amazonas	Toototobi/Raxasi	1.7249	-63.5955	Ozimar José de Souza	MZ014107
An. aff. guarao	3438	25.06.2014	Brazil	Amazonas	Toototobi/Raxasi	1.7249	-63.5955	Ozimar José de Souza	MZ014108
An. aff. guarao	3522	30.06.2014	Brazil	Amazonas	Toototobi/Apiahik	1.82201	-63.6084	Teresa Fernandes Silva do Nascimento	MZ014109
An. aff. guarao	3621	03.07.2014	Brazil	Amazonas	Toototobi/Koiobi	1.83565	-63.6384	Jordi Sanchez Ribas	MZ014110
An. aff. guarao	3631	03.07.2014	Brazil	Amazonas	Toototobi/Koiobi	1.82201	-63.6084	Jordi Sanchez Ribas	MZ014111
An. aff. guarao	3680	29.06.2014	Brazil	Amazonas	Toototobi/Posto	1.7653	-63.6189	Jordi Sanchez Ribas	MZ014112
An. aff. guarao	3732	29.06.2014	Brazil	Amazonas	Toototobi/Posto	1.7653	-63.6189	Jordi Sanchez Ribas	MZ014113
An. aff. guarao	3736	29.06.2014	Brazil	Amazonas	Toototobi/Posto	1.7653	-63.6189	Jordi Sanchez Ribas	MZ014114
An. aff. guarao	3742	29.06.2014	Brazil	Amazonas	Toototobi/Posto	1.7653	-63.6189	Jordi Sanchez Ribas	MZ014115
An. aff. guarao	3753	29.06.2014	Brazil	Amazonas	Toototobi/Posto	1.7653	-63.6189	Jordi Sanchez Ribas	MZ014116
An. aff. guarao	3762	29.06.2014	Brazil	Amazonas	Toototobi/Posto	1.7653	-63.6189	Jordi Sanchez Ribas	MZ014117
An. aff. guarao	2000	09.09.2013	Brazil	Amazonas	Toototobi/Maraxipoha	1.66108	-63.5346	Jordi Sanchez Ribas	MZ014160
An. aff. guarao	2649	18.11.2013	Brazil	Amazonas	Toototobi/Koiobi	1.83565	-63.6384	Cleomar Pereira Ribeiro	MZ014161
An. aff. guarao	3394	23.06.2014	Brazil	Amazonas	Toototobi/Raxasi	1.7249	-63.5955	Teresa Fernandes Silva do Nascimento	MZ014162
An. aff. guarao	3399	23.06.2014	Brazil	Amazonas	Toototobi/Raxasi	1.7249	-63.5955	Teresa Fernandes Silva do Nascimento	MZ014163
An. aff. guarao	3456	26.06.2014	Brazil	Amazonas	Toototobi/Maraxipoha	1.66108	-63.5346	Jordi Sanchez Ribas	MZ014164
An. aff. guarao	3467	27.06.2014	Brazil	Amazonas	Toototobi/Maraxipoha	1.66108	-63.5346	Teresa Fernandes Silva do Nascimento	MZ014165
An. aff. guarao	3471	27.06.2014	Brazil	Amazonas	Toototobi/Maraxipoha	1.66108	-63.5346	Ozimar José de Souza	MZ014166
An. aff. guarao	3474	28.06.2014	Brazil	Amazonas	Toototobi/Maraxipoha	1.66108	-63.5346	Cleomar Pereira Ribeiro	MZ014167
An. aff. guarao	3614	03.07.2014	Brazil	Amazonas	Toototobi/Koiobi	1.82201	-63.6084	Ozimar José de Souza	MZ014168
An. aff. guarao	3626	03.07.2014	Brazil	Amazonas	Toototobi/Koiobi	1.82201	-63.6084	Jordi Sanchez Ribas	MZ014169
An. aff. guarao	3745	29.06.2014	Brazil	Amazonas	Toototobi/Posto	1.7653	-63.6189	Jordi Sanchez Ribas	MZ014170
An. aff. guarao	3749	29.06.2014	Brazil	Amazonas	Toototobi/Posto	1.7653	-63.6189	Jordi Sanchez Ribas	MZ014171
An. aff. guarao	3757	29.06.2014	Brazil	Amazonas	Toototobi/Posto	1.7653	-63.6189	Jordi Sanchez Ribas	MZ014172
An. aff. guarao	200	12.09.2012	Brazil	Amazonas	Toototobi/Apiahik	1.82201	-63.6084	Jordi Sanchez Ribas	MZ014184
An. aff. guarao	2024	11.09.2013	Brazil	Amazonas	Toototobi/Raxasi	1.7249	-63.5955	Cleomar Pereira Ribeiro	MZ014185
An. aff. guarao	2093	18.09.2013	Brazil	Amazonas	Toototobi/Koiobi	1.83565	-63.6384	Jordi Sanchez Ribas	MZ014186
An. aff. guarao	3397	23.06.2014	Brazil	Amazonas	Toototobi/Raxasi	1.7249	-63.5955	Teresa Fernandes Silva do Nascimento	MZ014187
An. aff. guarao	3398	23.06.2014	Brazil	Amazonas	Toototobi/Raxasi	1.7249	-63.5955	Teresa Fernandes Silva do Nascimento	MZ014188
An. aff. guarao	3404	24.06.2014	Brazil	Amazonas	Toototobi/Raxasi	1.82201	-63.6084	Jordi Sanchez Ribas	MZ014189
An. aff. guarao	3610	03.07.2014	Brazil	Amazonas	Toototobi/Koiobi	1.83565	-63.6384	Ozimar José de Souza	MZ014190
An. aff. guarao	3622	03.07.2014	Brazil	Amazonas	Toototobi/Koiobi	1.83565	-63.6384	Jordi Sanchez Ribas	MZ014191
An. aff. guarao	3623	03.07.2014	Brazil	Amazonas	Toototobi/Koiobi	1.82201	-63.6084	Jordi Sanchez Ribas	MZ014192
An. aff. guarao	3632	03.07.2014	Brazil	Amazonas	Toototobi/Koiobi	1.83565	-63.6384	Jordi Sanchez Ribas	MZ014193
An. aff. guarao	3675	29.06.2014	Brazil	Amazonas	Toototobi/Posto	1.7653	-63.6189	Jordi Sanchez Ribas	MZ014194
An. aff. guarao	3705	29.06.2014	Brazil	Amazonas	Toototobi/Posto	1.7653	-63.6189	Jordi Sanchez Ribas	MZ014195
An. aff. guarao	3750	29.06.2014	Brazil	Amazonas	Toototobi/Posto	1.7653	-63.6189	Jordi Sanchez Ribas	MZ014196
An. aff. guarao	M12	-	Brazil	Amazonas	Marari/Gasolina	1.14955	-64.8112	Jordi Sanchez Ribas	MZ014197
Ny. tadei	18	-	Brazil	Mato Grosso do Sul	Salobra	-20.1976	-56.5029	Ricardo Lourenço de Oliveira	MZ014216
Ny. tadei	19	-	Brazil	Mato Grosso do Sul	Salobra	-20.1977	-56.5038	Mariana Marinho e Silva	MZ014217
Ny. tadei	20	-	Brazil	Mato Grosso do Sul	Salobra	-20.1977	-56.5038	Monique de Albuquerque Motta	MZ014218
Ny. tadei	22	-	Brazil	Mato Grosso do Sul	Salobra	-20.1977	-56.5038	Mariana Marinho e Silva	MZ014219
Ny. darlingi	1989	22.07.2013	Brazil	Roraima	Parafuri/Komomassipe	3.24198	-63.9026	Jordi Sanchez Ribas	MZ014198
Ny. darlingi	2416	29.09.2013	Brazil	Roraima	Parafuri/Komomassipe	3.24198	-63.9026	Jordi Sanchez Ribas	MZ014199
Ny. darlingi	3286	30.04.2014	Brazil	Roraima	Parafuri/Komomassipe	3.24198	-63.9026	Jordi Sanchez Ribas	MZ014200
Ny. dunhami	16	-	Brazil	Mato Grosso do Sul	Salobra	-20.1976	-56.5029	Ricardo Lourenço de Oliveira	MZ014201
Ny. dunhami	17	-	Brazil	Mato Grosso do Sul	Salobra	-20.1976	-56.5029	Ricardo Lourenço de Oliveira	MZ014202
Ny. dunhami	21	-	Brazil	Mato Grosso do Sul	Salobra	-20.1977	-56.5038	Marcelo Quintela Gomes	MZ014203
Ny. dunhami	24	-	Brazil	Mato Grosso do Sul	Salobra	-20.1977	-56.5038	Mariana Marinho e Silva	MZ014204
Ny. dunhami	25	-	Brazil	Mato Grosso do Sul	Salobra	-20.1976	-56.5029	Mariana Marinho e Silva	MZ014205
Ny. evansae	11	-	Brazil	Mato Grosso do Sul	Salobra	-20.1976	-56.504	Mariana Marinho e Silva	MZ014206
Ny. evansae	13	-	Brazil	Mato Grosso do Sul	Salobra	-20.1976	-56.5029	Ricardo Lourenço de Oliveira	MZ014207
Ny. evansae	23	-	Brazil	Mato Grosso do Sul	Salobra	-20.1977	-56.5038	Marcelo Quintela Gomes	MZ014208
Ny. goeldii	3519	30.06.2014	Brazil	Amazonas	Toototobi/Apiahik	1.82201	-63.6084	Ozimar José de Souza	MZ014209
Ny. konderi s.l.	15	-	Brazil	Mato Grosso do Sul	Salobra	-20.1976	-56.5029	Mariana Marinho e Silva	MZ014212
Ny. konderi s.l.	26	-	Brazil	Mato Grosso do Sul	Salobra	-20.1977	-56.5038	Monique de Albuquerque Motta	MZ014213
Ny. konderi C	10	-	Brazil	Mato Grosso do Sul	Salobra	-20.1976	-56.5029	Marcelo Quintela Gomes	MZ014210
Ny. konderi C	12	-	Brazil	Mato Grosso do Sul	Salobra	-20.1976	-56.5029	Ricardo Lourenço de Oliveira	MZ014211
Ny. nuneztovari	3579	02.07.2014	Brazil	Amazonas	Toototobi/Apiahik	1.82201	-63.6084	Jordi Sanchez Ribas	MZ014220
Ny. nuneztovari	M2_1	-	Brazil	Amazonas	Marari	-	-	Jordi Sanchez Ribas	MZ014221
Ny. nuneztovari s.l.	M5	-	Brazil	Amazonas	Marari	-	-	Jordi Sanchez Ribas	MZ014214
Ny. nuneztovari s.l.	1044	24.04.2013	Brazil	Roraima	Parafuri/Warareu	3.27972	-63.8945	Jordi Sanchez Ribas	MZ014215
Ny. oswaldoi s.s.	14	-	Brazil	Mato Grosso do Sul	Salobra	-20.1976	-56.5029	Mariana Marinho e Silva	MZ014183
Ny. oswaldoi A	1007	19.04.2013	Brazil	Amazonas	Toototobi/Maraxipoha	1.66108	-63.5346	Ozimar José de Souza	MZ014222
Ny. oswaldoi A	1051	26.04.2013	Brazil	Roraima	Parafuri/Warareu	3.27972	-63.8945	Cleomar Pereira Ribeiro	MZ014223
Ny. oswaldoi A	1083	28.04.2013	Brazil	Roraima	Parafuri/Makabey	3.39079	-63.7653	Cleomar Pereira Ribeiro	MZ014224
Ny. oswaldoi A	1171	28.04.2013	Brazil	Roraima	Parafuri/Makabey	3.39079	-63.7653	Cleomar Pereira Ribeiro	MZ014225
Ny. oswaldoi A	1180	28.04.2013	Brazil	Roraima	Parafuri/Makabey	3.39079	-63.7653	Cleomar Pereira Ribeiro	MZ014226
Ny. oswaldoi A	1198	28.04.2013	Brazil	Roraima	Parafuri/Makabey	3.39079	-63.7653	Cleomar Pereira Ribeiro	MZ014227
Ny. oswaldoi A	1199	28.04.2013	Brazil	Roraima	Parafuri/Makabey	3.39079	-63.7653	Cleomar Pereira Ribeiro	MZ014228
Ny. oswaldoi A	1200	28.04.2013	Brazil	Roraima	Parafuri/Makabey	3.39079	-63.7653	Ozimar José de Souza	MZ014229
Ny. oswaldoi A	1204	28.04.2013	Brazil	Roraima	Parafuri/Makabey	3.39079	-63.7653	Jordi Sanchez Ribas	MZ014230
Ny. oswaldoi A	1205	28.04.2013	Brazil	Roraima	Parafuri/Makabey	3.39079	-63.7653	Jordi Sanchez Ribas	MZ014231
Ny. oswaldoi A	1225	29.04.2013	Brazil	Roraima	Parafuri/Makabey	3.39079	-63.7653	Jordi Sanchez Ribas	MZ014232
Ny. oswaldoi A	1238	30.04.2013	Brazil	Roraima	Parafuri/Makabey	3.39079	-63.7653	Jordi Sanchez Ribas	MZ014233
Ny. oswaldoi A	1256	30.04.2013	Brazil	Roraima	Parafuri/Makabey	3.39079	-63.7653	Jordi Sanchez Ribas	MZ014234
Ny. oswaldoi A	1308	30.04.2013	Brazil	Roraima	Parafuri/Makabey	3.39079	-63.7653	Jordi Sanchez Ribas	MZ014235
Ny. oswaldoi A	1313	30.04.2013	Brazil	Roraima	Parafuri/Makabey	3.39079	-63.7653	Jordi Sanchez Ribas	MZ014236
Ny. oswaldoi A	1339	02.05.2013	Brazil	Roraima	Parafuri/Xaruna	3.30083	-63.7876	Cleomar Pereira Ribeiro	MZ014237
Ny. oswaldoi A	1436	24.06.2013	Brazil	Amazonas	Toototobi/Koiobi	1.83565	-63.6384	Cleomar Pereira Ribeiro	MZ014238
Ny. oswaldoi A	1454	25.06.2013	Brazil	Amazonas	Toototobi/Koiobi	1.83565	-63.6384	Anderson Augusto Calvet	MZ014239
Ny. oswaldoi A	1504	28.06.2013	Brazil	Amazonas	Toototobi/Apiahik	1.82201	-63.6084	Jordi Sanchez Ribas	MZ014240
Ny. oswaldoi A	1505	-	Brazil	-	-	-	-	-	MZ014241
Ny. oswaldoi A	1545	01.07.2013	Brazil	Amazonas	Toototobi/Maraxipoha	1.66108	-63.5346	Cleomar Pereira Ribeiro	MZ014242
Ny. oswaldoi A	1589	06.07.2013	Brazil	Amazonas	Toototobi/Posto	1.7653	-63.6189	Cleomar Pereira Ribeiro	MZ014243
Ny. oswaldoi A	1595	09.07.2013	Brazil	Roraima	Parafuri/Warareu	3.27972	-63.8945	Jordi Sanchez Ribas	MZ014244
Ny. oswaldoi A	1605	10.07.2013	Brazil	Roraima	Parafuri/Warareu	3.27972	-63.8945	Cleomar Pereira Ribeiro	MZ014245
Ny. oswaldoi A	1647	13.07.2013	Brazil	Roraima	Parafuri/Makabey	3.39079	-63.7653	Cleomar Pereira Ribeiro	MZ014246
Ny. oswaldoi A	1708	16.07.2013	Brazil	Roraima	Parafuri/Xaruna	3.30083	-63.7876	Cleomar Pereira Ribeiro	MZ014247
Ny. oswaldoi A	1794	21.07.2013	Brazil	Roraima	Parafuri/Komomassipe	3.24198	-63.9026	Jordi Sanchez Ribas	MZ014248
Ny. oswaldoi A	1814	21.07.2013	Brazil	Roraima	Parafuri/Komomassipe	3.24198	-63.9026	Jordi Sanchez Ribas	MZ014249
Ny. oswaldoi A	1998	09.09.2013	Brazil	Amazonas	Toototobi/Maraxipoha	1.66108	-63.5346	Jordi Sanchez Ribas	MZ014250
Ny. oswaldoi A	2010	11.09.2013	Brazil	Amazonas	Toototobi/Raxasi	1.7249	-63.5955	Cleomar Pereira Ribeiro	MZ014251
Ny. oswaldoi A	2020	11.09.2013	Brazil	Amazonas	Toototobi/Raxasi	1.7249	-63.5955	Cleomar Pereira Ribeiro	MZ014252
Ny. oswaldoi A	2027	11.09.2013	Brazil	Amazonas	Toototobi/Raxasi	1.7249	-63.5955	Cleomar Pereira Ribeiro	MZ014253
Ny. oswaldoi A	2084	17.09.2013	Brazil	Amazonas	Toototobi/Apiahik	1.82201	-63.6084	Jordi Sanchez Ribas	MZ014254
Ny. oswaldoi A	2099	18.09.2013	Brazil	Amazonas	Toototobi/Koiobi	1.83565	-63.6384	Cleomar Pereira Ribeiro	MZ014255
Ny. oswaldoi A	2118	20.09.2013	Brazil	Amazonas	Toototobi/Koiobi	1.83565	-63.6384	Cleomar Pereira Ribeiro	MZ014256
Ny. oswaldoi A	2156	25.09.2013	Brazil	Roraima	Parafuri/Warareu	3.27972	-63.8945	Jordi Sanchez Ribas	MZ014257
Ny. oswaldoi A	2167	25.09.2013	Brazil	Roraima	Parafuri/Warareu	3.27972	-63.8945	Jordi Sanchez Ribas	MZ014258
Ny. oswaldoi A	2175	25.09.2013	Brazil	Roraima	Parafuri/Warareu	3.27972	-63.8945	Jordi Sanchez Ribas	MZ014259
Ny. oswaldoi A	2201	25.09.2013	Brazil	Roraima	Parafuri/Warareu	3.27972	-63.8945	Jordi Sanchez Ribas	MZ014260
Ny. oswaldoi A	2291	27.09.2013	Brazil	Roraima	Parafuri/Komomassipe	3.24198	-63.9026	Teresa Fernandes Silva do Nascimento	MZ014261
Ny. oswaldoi A	2430	10.10.2013	Brazil	Roraima	Parafuri/Xaruna	3.30083	-63.7876	Ozimar José de Souza	MZ014262
Ny. oswaldoi A	2450	10.10.2013	Brazil	Roraima	Parafuri/Xaruna	3.30083	-63.7876	Ozimar José de Souza	MZ014263
Ny. oswaldoi A	2462	10.10.2013	Brazil	Roraima	Parafuri/Xaruna	3.30083	-63.7876	Ozimar José de Souza	MZ014264
Ny. oswaldoi A	2520	13.10.2013	Brazil	Roraima	Parafuri/Makabey	3.39079	-63.7653	Ozimar José de Souza	MZ014265
Ny. oswaldoi A	2538	07.10.2013	Brazil	Roraima	Parafuri/Makabey	3.39079	-63.7653	Jordi Sanchez Ribas	MZ014266
Ny. oswaldoi A	2653	18.11.2013	Brazil	Amazonas	Toototobi/Koiobi	1.83565	-63.6384	Jordi Sanchez Ribas	MZ014267
Ny. oswaldoi A	2872	07.12.2013	Brazil	Roraima	Parafuri/Makabey	3.39079	-63.7653	Cleomar Pereira Ribeiro	MZ014268
Ny. oswaldoi A	3102	18.02.2014	Brazil	Roraima	Parafuri/Xaruna	3.30083	-63.7876	Jordi Sanchez Ribas	MZ014269
Ny. oswaldoi A	3136	19.04.2014	Brazil	Amazonas	Toototobi/Posto	1.7653	-63.6189	Cleomar Pereira Ribeiro	MZ014270
Ny. oswaldoi A	3207	28.04.2014	Brazil	Roraima	Parafuri/Komomassipe	3.24198	-63.9026	Jordi Sanchez Ribas	MZ014271
Ny. oswaldoi A	3435	25.06.2014	Brazil	Amazonas	Toototobi/Raxasi	1.7249	-63.5955	Cleomar Pereira Ribeiro	MZ014272
Ny. oswaldoi A	3739	29.06.2014	Brazil	Amazonas	Toototobi/Posto	1.7653	-63.6189	Cleomar Pereira Ribeiro	MZ014273
Ny. oswaldoi A	3932	10.07.2014	Brazil	Roraima	Parafuri/Komomassipe	3.24198	-63.9026	Jordi Sanchez Ribas	MZ014274
Ny. oswaldoi A	3954	11.07.2014	Brazil	Roraima	Parafuri/Komomassipe	3.24198	-63.9026	Egidio Saraiva	MZ014275
Ny. oswaldoi A	4005	12.07.2014	Brazil	Roraima	Parafuri/Komomassipe	3.24198	-63.9026	Egídio Saraiva	MZ014276
Ny. oswaldoi A	4068	15.07.2014	Brazil	Roraima	Parafuri/Xaruna	3.30083	-63.7876	Cleomar Pereira Ribeiro	MZ014277
Ny. oswaldoi A	4128	17.07.2014	Brazil	Roraima	Parafuri/Makabey	3.39079	-63.7653	Cleomar Pereira Ribeiro	MZ014278
Ny. oswaldoi A	415	15.09.2012	Brazil	Amazonas	Toototobi/Koiobi	1.83565	-63.6384	Jordi Sanchez Ribas	MZ014279
Ny. oswaldoi A	4180	-	Brazil	Roraima	Parafuri/Makabey	3.3908	-63.7653	Teresa F S Nascimento	MZ014280
Ny. oswaldoi A	4181	-	Brazil	Roraima	Parafuri/Makabey	3.3908	-63.7653	Teresa F S Nascimento	MZ014281
Ny. oswaldoi A	4183	-	Brazil	Roraima	Parafuri/Makabey	3.3908	-63.7653	Teresa F S Nascimento	MZ014282
Ny. oswaldoi A	4209	19.07.2014	Brazil	Roraima	Parafuri/Makabey	3.39079	-63.7653	Jordi Sanchez Ribas	MZ014283
Ny. oswaldoi A	4277	21.07.2014	Brazil	Roraima	Parafuri/Warareu	3.27972	-63.8945	Cleomar Pereira Ribeiro	MZ014284
Ny. oswaldoi A	429	15.09.2012	Brazil	Amazonas	Toototobi/Koiobi	1.83565	-63.6384	Marcelo Quintela Gomes	MZ014285
Ny. oswaldoi A	436	15.09.2012	Brazil	Amazonas	Toototobi/Koiobi	1.83565	-63.6384	Cleomar Pereira Ribeiro	MZ014286
Ny. oswaldoi A	496	26.09.2012	Brazil	Roraima	Parafuri/Makabey	3.39079	-63.7653	Teresa Fernandes Silva do Nascimento	MZ014287
Ny. oswaldoi A	551	-	Brazil	Amazonas	Toototobi/Apiahik	1.82201	-63.6084	Jordi Sanchez Ribas	MZ014288
Ny. oswaldoi A	584	15.02.2013	Brazil	Roraima	Parafuri/Makabey	3.39079	-63.7653	Jordi Sanchez Ribas	MZ014289
Ny. oswaldoi A	589	15.02.2013	Brazil	Roraima	Parafuri/Makabey	3.39079	-63.7653	Jordi Sanchez Ribas	MZ014290
Ny. oswaldoi A	596	16.02.2013	Brazil	Roraima	Parafuri/Makabey	3.39079	-63.7653	Jordi Sanchez Ribas	MZ014291
Ny. oswaldoi A	624	16.02.2013	Brazil	Roraima	Parafuri/Makabey	3.39079	-63.7653	Jordi Sanchez Ribas	MZ014292
Ny. oswaldoi A	644	19.02.2013	Brazil	Roraima	Parafuri/Xaruna	3.30083	-63.7876	Cleomar Pereira Ribeiro	MZ014293
Ny. oswaldoi A	782	16.04.2013	Brazil	Amazonas	Toototobi/Raxasi	1.7249	-63.5955	Ozimar José de Souza	MZ014294
Ny. oswaldoi A	797	18.04.2013	Brazil	Amazonas	Toototobi/Maraxipoha	1.66108	-63.5346	Ozimar José de Souza	MZ014295
Ny. oswaldoi A	813	18.04.2013	Brazil	Amazonas	Toototobi/Maraxipoha	1.66108	-63.5346	Ozimar José de Souza	MZ014296
Ny. oswaldoi A	937	19.04.2013	Brazil	Amazonas	Toototobi/Maraxipoha	1.66108	-63.5346	Cleomar Pereira Ribeiro	MZ014297
Ny. oswaldoi A	C4PK3	20-22.07.2013	Brazil	Roraima	Parafuri/Komomassipe	3.24403	-63.8979	Jordi Sanchez Ribas	MZ014298
Ny. oswaldoi A	C4TR10	03-05.07.2013	Brazil	Amazonas	Toototobi/Raxasi	1.7261	-63.5943	Cleomar Pereira Ribeiro	MZ014299
Ny. oswaldoi A	M17	-	Brazil	-	-	-	-	Jordi Sanchez Ribas	MZ014300
Ny. oswaldoi B	1480	25.06.2013	Brazil	Amazonas	Toototobi/Koiobi	1.83565	-63.6384	Jordi Sanchez Ribas	MZ014301
Ny. oswaldoi B	1578	04.07.2013	Brazil	Amazonas	Toototobi/Raxasi	1.7249	-63.5955	Jordi Sanchez Ribas	MZ014302
Ny. oswaldoi B	165	12.09.2012	Brazil	Amazonas	Toototobi/Apiahik	1.82201	-63.6084	Jordi Sanchez Ribas	MZ014303
Ny. oswaldoi B	2135	14.09.2013	Brazil	Amazonas	Toototobi/Posto	1.7653	-63.6189	Cleomar Pereira Ribeiro	MZ014304
Ny. oswaldoi B	2551	10.11.2013	Brazil	Amazonas	Toototobi/Maraxipoha	3.39079	-63.7653	Cleomar Pereira Ribeiro	MZ014305
Ny. oswaldoi B	2898	05.02.2014	Brazil	Amazonas	Toototobi/Koiobi	1.83565	-63.6384	Jordi Sanchez Ribas	MZ014306
Ny. oswaldoi B	3134	19.04.2014	Brazil	Amazonas	Toototobi/Maraxipoha	1.66108	-63.5346	Jordi Sanchez Ribas	MZ014307
Ny. oswaldoi B	3423	24.06.2014	Brazil	Amazonas	Toototobi/Raxasi	1.7249	-63.5955	Teresa Fernandes Silva do Nascimento	MZ014308
Ny. oswaldoi B	3446	25.06.2014	Brazil	Amazonas	Toototobi/Raxasi	1.7249	-63.5955	Ozimar José de Souza	MZ014309
Ny. oswaldoi B	3447	25.06.2014	Brazil	Amazonas	Toototobi/Raxasi	1.7249	-63.5955	Jordi Sanchez Ribas	MZ014310
Ny. oswaldoi B	3487	28.06.2014	Brazil	Amazonas	Toototobi/Maraxipoha	1.66108	-63.5346	Teresa Fernandes Silva do Nascimento	MZ014311
Ny. oswaldoi B	3602	02.07.2014	Brazil	Amazonas	Toototobi/Apiahik	1.82201	-63.6084	Jordi Sanchez Ribas	MZ014312
Ny. oswaldoi B	3661	-	Brazil	-	-	1.83565	-63.6384	Jordi Sanchez Ribas	MZ014313
Ny. oswaldoi B	3758	29.06.2014	Brazil	Amazonas	Toototobi/Posto	1.7653	-63.6189	Cleomar Pereira Ribeiro	MZ014314
Ny. oswaldoi B	438	16.09.2012	Brazil	Amazonas	Toototobi/Koiobi	1.83565	-63.6384	Marcelo Quintela Gomes	MZ014315
Ny. oswaldoi B	745	13.04.2013	Brazil	Amazonas	Toototobi/Koiobi	1.83565	-63.6384	Ozimar José de Souza	MZ014316
Ny. triannulatus	2164	25.09.2013	Brazil	Roraima	Parafuri/Warareu	3.27972	-63.8945	Jordi Sanchez Ribas	MZ014317
Ny. triannulatus	2598	14.11.2013	Brazil	Amazonas	Toototobi/Apiahik	1.82201	-63.6084	Cleomar Pereira Ribeiro	MZ014318
Ny. triannulatus	2645	18.11.2013	Brazil	Amazonas	Toototobi/Koiobi	1.83565	-63.6384	Cleomar Pereira Ribeiro	MZ014319
Ny. triannulatus	679	22.02.2013	Brazil	Roraima	Parafuri/Warareu	3.27972	-63.8945	Cleomar Pereira Ribeiro	MZ014320
