# Supplementary material for: Molecular Analysis Reveals a High Diversity of Anopheline Mosquitoes in Yanomami Lands and the Pantanal Region of Brazil
Source: Genes (Basel). 2021 Dec 16;12(12):1995. doi: 10.3390/genes12121995 (PMC8701885; doi:10.3390/genes12121995)
Supplement: Supplementary file 1 [file genes-12-01995-s001.zip › Table_S3.xlsx]

## Sheet: Reference samples
Species in GenBank	Specimens ID	GenBank Accession No.	Additional Info.
An. calderoni	52054547	HQ642964	-
An. calderoni	52054549	HQ642965	-
An. calderoni	52052992	HQ642966	-
An. calderoni	52052993	HQ642967	-
An. calderoni	52054542	HQ642968	-
An. calderoni	52052980	HQ642969	-
An. calderoni	52054286	HQ642970	-
An. calderoni	52052959	HQ642971	-
An. calderoni	52054351	HQ642972	-
An. calderoni	52054279	HQ642973	-
An. calderoni	52054304	HQ642974	-
An. calderoni	BUG469	KF698801	-
An. calderoni	CAR10	KF698802	-
An. calderoni	BUG287	KF698803	-
An. calderoni	RIO7	KF698804	-
An. calderoni	BUG470	KF698805	-
An. calderoni	BUG461	KF698806	-
An. calderoni	BUG258	KF698807	-
An. calderoni	PER33	KF698808	-
An. calderoni	BUG288	KF698809	-
An. calderoni	PER65	KF698810	-
An. calderoni	T1811	KF698831	-
An. calderoni	T1822	KF698832	-
An. costai	PU161-68	JX205128	-
An. costai	PN13	KF698865	-
An. costai	52055070		from J.E. Conn (Loiza et al. 2013)
An. costai	MG35_05	HM022403	-
An. costai	MPC03_2	HM022404	-
An. costai	PU145_11	JX205127	-
An. costai s.s.	BA21_1_2	MF381604	-
An. costai s.s.	BA58_100	MF381607	-
An. costai s.s.	BRSP57_1	MF381614	-
An. costai s.s.	Icapara1	MF381631	-
Ke. cruzii	ST16	JF923692	-
Ny. evansae	SP12_28	JF923701	-
Ny. evansae	SP18_27	JF923702	-
An. fluminensis s.s.	RJ04_1	MF381677	-
An. fluminensis s.s.	SP02_1_1	MF381699	-
An. forattinii	CCDB_10763_H11	KF670990	-
An. forattinii	AM442_3	MZ389711	-
An. forattinii	AM442_5	MZ389712	-
An. homunculus	BA22_31	JQ291233	-
An. homunculus	BA22_33	JQ291234	-
An. homunculus	ES10_2	JQ291235	-
An. homunculus	BA22_31	MF381605	-
An. homunculus	RS30_158	MF381697	-
An. homunculus	BA22_32	NC_030248	-
An. homunculus	RS20_21	JQ291236	-
An. homunculus	RS20_33	JQ291237	-
An. homunculus	RS30_158	JQ291239	-
An. homunculus	RS30_56	JQ291238	-
An. homunculus	SP23_1	JQ291240	-
An. homunculus	ST19	JQ291241	-
An. homunculus	ST26	JQ291242	-
Ke. lepidota	51917879	JQ041282	-
Ke. lepidota	51917894	JQ041284	-
Ke. lepidota	CCDB_10764_A9	KF670991	-
An. malefactor	MAL_12	HQ622625	-
An. malefactor	TIB14	KF698838	-
An. malefactor	PL3230	KF698839	-
An. malefactor	L472_C3_2_VF3	KF698840	-
An. malefactor	L480_C2_15_VF3	KF698841	-
An. malefactor	L471_C2_6_VF3	KF698842	-
An. mattogrossensis	PU127_12	JX205126	-
An. mattogrossensis	TAR137	KF698873	-
An. mattogrossensis	TAR138	KF698874	-
An. medialis	SP22_106	JF923714	-
An. near costai	SP02_17_3	NC_037821	-
An. near costai G1	AC107_2	MH844127	-
An. near costai G1	AC111_1	MH844131	-
An. near costai G1	AC202_7	MH844146	-
An. near costai G1	AC202_8	MH844147	-
An. near costai G1	AC204_1	MH844148	-
An. near costai G1	AC214_10	MH844151	-
An. near costai G1	AC214_11	MH844152	-
An. near costai G1	AC267_3	MH844177	-
An. near costai G1	AC268_1	MH844178	-
An. near costai G1	AC278_1	MH844180	-
An. near costai G1	AC280_2	MH844181	-
An. near costai G1	AC281_1	MH844182	-
An. near costai G1	AC291_2	MH844184	-
An. near costai G1	AC292_1	MH844185	-
An. near costai G1	AC314_4	MH844190	-
An. near costai G1	AC314_5	MH844191	-
An. near costai G1	AC314_6	MH844192	-
An. near costai G1	AC316_7	MH844196	-
An. near costai G1	AC371_3	MH844203	-
An. near costai G1	AC43_94	MH844253	-
An. near costai G1	AC48_24	MH844284	-
An. near costai G1	AC97_1	MH844324	-
An. near costai G1	AM126_56	MH844115	-
An. near costai G1	AM400_141	MZ389713	-
An. near costai G1	AM294_5	MZ389714	-
An. near costai G1	AM32_2	MH844338	-
An. near costai G1	AM436_2	MZ389715	-
An. near costai G1	AM449_2	MZ389716	-
An. near costai G2	AC214_12	MH844153	-
An. near costai G2	AC214_13	MH844154	-
An. near costai G2	AC214_9	MH844160	-
An. near costai G2	AC291_1	MH844183	-
An. near costai G2	AC321_5	MH844197	-
An. near costai G2	AM400_140	MZ389717	-
An. near costai G2	AM407_1	MZ389718	-
An. near costai G2	AM424_80	MZ389719	-
An. near costai G2	AM424_81	MZ389720	-
An. near costai G2	AM425_27	MZ389721	-
An. near costai G2	AM426_27	MZ389722	-
An. near costai G2	AM436_4	MZ389723	-
An. near costai G2	AM442_14	MZ389724	-
An. near costai G2	AM442_4	MZ389725	-
An. near costai G2	AM448_1	MZ389726	-
An. near costai G3	AC105_1	MH844119	-
An. near costai G3	AC106_1	MH844122	-
An. near costai G3	AC108_1	MH844129	-
An. near costai G3	AC109_2	MH844130	-
An. near costai G3	AC396_1	MH844222	-
An. near costai G3	AC47_15	MH844276	-
An. near costai G3	AM27_1	MH844336	-
An. near costai G3	RO166_3	MH844362	-
An. near costai G3	RO167_1	MH844363	-
An. near costai G3	RO168_3	MH844364	-
An. near costai G3	RO183_11	MH844367	-
An. near costai G3	RO216_23	MH844370	-
An. near costai G3	RO218_35	MH844371	-
An. near costai G3	RO219_12	MH844372	-
An. near costai G3	RO222_21	MH844374	-
An. near costai G3	RO222_22	MH844375	-
An. near costai G3	RO223_34	MH844376	-
An. near costai G3	RO223_35	MH844377	-
An. near costai G3	RO223_36	MH844378	-
An. near costai G4	AC201_1	MH844143	-
An. near costai G4	AC201_2	MH844144	-
An. near costai G4	AC201_3	MH844145	-
An. near costai G4	AC206_6	MH844150	-
An. near costai G4	AC214_8	MH844159	-
An. near costai G4	AC514_9	MZ389727	-
An. near costai G4	AC528_1	MZ389728	-
An. near costai G4	AM27_2	MH844337	-
An. near costai G4	AM377_29	MZ389729	-
An. near costai G5	AC107_3	MH844128	-
An. near fluminensis	CCDB_10764_B07	KF670992	-
An. near fluminensis	CCDB_10764_D10	KF670993	-
An. near fluminensis	51917456	KF670994	-
An. near fluminensis	CCDB_10764_B02	KF670995	-
An. near fluminensis	CCDB_10764_B01	KF670996	-
An. near fluminensis G1	AC44_34	MH844256	-
An. near fluminensis G1	AC44_36	MH844258	-
An. near fluminensis G1	AC45_54	MH844270	-
An. near fluminensis G1	AC47_16	MH844277	-
An. near fluminensis G1	AC49_24	MH844289	-
An. near fluminensis G1	AC49_25	MH844290	-
An. near fluminensis G1	AC49_26	MH844291	-
An. near fluminensis G1	AC50_22	MH844294	-
An. near fluminensis G1	AC51_7	MH844297	-
An. near fluminensis G1	AC53_39	MH844300	-
An. near fluminensis G1	AC53_40	MH844301	-
An. near fluminensis G1	AC53_41	MH844302	-
An. near fluminensis G1	AC53_42	MH844303	-
An. near fluminensis G1	AC53_43	MH844304	-
An. near fluminensis G1	AC53_44	MH844305	-
An. near fluminensis G1	AC53_45	MH844306	-
An. near fluminensis G1	AC53_46	MH844307	-
An. near fluminensis G1	AC53_47	MH844308	-
An. near fluminensis G1	AC53_48	MH844309	-
An. near fluminensis G1	AC53_49	MH844310	-
An. near fluminensis G1	AC96_1	MH844323	-
An. near fluminensis s.s.	AC432_1	MH844249	-
An. near fluminensis s.s.	AC44_35	MH844257	-
An. near fluminensis s.s.	AC44_37	MH844259	-
An. near fluminensis s.s.	AC47_19	MH844280	-
An. near fluminensis s.s.	AC48_26	MH844285	-
An. near fluminensis s.s.	AC49_27	MH844292	-
An. near fluminensis s.s.	AC514_4	MZ389730	-
An. near malefactor	AC47_17	MH844278	-
An. near malefactor	AC532_3	MZ389731	-
An. near malefactor	AM448_2	MZ389732	-
An. near malefactor	AM449_3	MZ389733	-
Ke. neivai	MB10254	MF172273	-
Ke. neivai	MB10253	MF172274	-
Ke. neivai	MB10252	MF172275	-
Ke. neivai	MB10165	MF172276	-
An. peryassui	RO38_2	MH844118	-
An. peryassui	AC357_27	MH844200	-
An. peryassui	MG29_24	HM022405	-
An. peryassui	L111	KF698875	-
An. peryassui	L16	KF698876	-
An. peryassui	L17	KF698877	-
An. peryassui	PA12_7_6	MF381661	-
An. peryassui	AP21_28_2	MF381597	-
An. peryassui	AM442_12	MZ389734	-
An. peryassui	AM442_13	OK489327	-
An. peryassui	AM442_16	MZ389735	-
An. peryassui	AM442_15	MZ389736	-
An. peryassui	AM460_11	MZ389738	-
An. punctimacula	AC226_4	MH844166	-
An. punctimacula	AC214_17	MH844158	-
An. punctimacula	AC217_6	MH844161	-
An. punctimacula	AC224_5	MH844162	-
An. punctimacula	AC227_5	MH844167	-
An. punctimacula	AC227_6	MH844168	-
An. punctimacula	AC227_7	MH844169	-
An. punctimacula	PU49_14	JX205122	-
An. punctimacula A	YAV648	-	Lineage A/ss (Loiza et al. 2013)
An. punctimacula B	WB324	-	Lineage B (Loiza et al. 2013)
An. punctimacula s.s.	BIR1162	-	Lineage A/ss (Loiza et al. 2013)
Ny. albertoi	MG07(12)4	GU226678	-
Ny. albertoi	MG07(7)10	GU226677	-
Ny. albitarsis G	AM349_332	MZ389738	-
Ny. albitarsis G	AM349_333	MZ389739	-
Ny. albitarsis H	AC246_75	MH844172	-
Ny. albitarsis H	AC246_78	MH844113	-
Ny. albitarsis H	AM134_4	MH844330	-
Ny. albitarsis s.s.	MG11_20_3	JN413684	-
Ny. albitarsis s.s.	SP10422	JN413685	-
Ny. albitarsis s.s.	VP06_01_01	JF923680	-
Ny. argyritasis s.l.	MG180_103	MZ389740	-
Ny. argyritasis s.s.	DF_F1	MZ389741	-
Ny. argyritasis s.s.	DF_F2	MZ389742	-
Ny. argyritasis s.s.	MG168_138	MZ389743	-
Ny. arthuri A	MG07(6)3	GU226681	-
Ny. arthuri A	MG24_1	GU226682	-
Ny. arthuri A	SP31_120	GU226687	-
Ny. arthuri C	RO165_50	MH844360	-
Ny. arthuri C	RO8_104	GU226690	-
Ny. arthuri C	RO8_1	GU226688	-
Ny. benarrochi	AC15_109	JF923687	-
Ny. benarrochi	AC18_115	JF923688	-
Ny. benarrochi	AC18_117	JF923689	-
Ny. benarrochi	AC18_120	JF923726	-
Ny. benarrochi B	AC214_15	MH844156	-
Ny. benarrochi B	AC232_3	MH844170	-
Ny. benarrochi B	AC235_3	MH844171	-
Ny. benarrochi B	AC246_76	MH844173	-
Ny. benarrochi B	AC246_77	MH844112	-
Ny. benarrochi B	LUP359	JX170904	-
Ny. benarrochi B	SPD17	JX170907	-
Ny. benarrochi B	SRA6	JX170909	-
Ny. benarrochi B	AC514_10	MZ389744	-
Ny. benarrochi B	AC515_4	MZ389745	-
Ny. benarrochi B	AC519_4	MZ389746	-
Ny. benarrochi B	AC514_8	MZ389747	-
Ny. benarrochi B	AC515_3	MZ389748	-
Ny. benarrochi G1	AC427_5	MH844239	-
Ny. benarrochi G1	AC427_6	MH844240	-
Ny. benarrochi G1	AC427_7	MH844241	-
Ny. benarrochi G2	RO181_64	MH844365	-
Ny. benarrochi G2	RO196_43	MH844369	-
Ny. benarrochi G2	RO222_20	MH844373	-
Ny. braziliensis	AC426_1	MH844235	-
Ny. braziliensis	AC427_4	MH844238	-
Ny. braziliensis	AC429_15	MH844244	-
Ny. braziliensis	AM109_2	MH844326	-
Ny. braziliensis	AM109_3	MH844327	-
Ny. braziliensis	AM109_4	MH844328	-
Ny. braziliensis	AM109_5	MH844114	-
Ny. braziliensis	AM85_6	MH844357	-
Ny. braziliensis	AP21_39_3	JF923690	-
Ny. braziliensis	SP16_03	JF923691	-
Ny. darlingi	AC152_4	MH844142	-
Ny. darlingi	AC20_21_100	JF923693	-
Ny. darlingi	AC305_36	MH844188	-
Ny. darlingi	AC436_5	MH844251	-
Ny. darlingi	AM112_1	MH844329	-
Ny. darlingi	AM21_25	MH844333	-
Ny. darlingi	AM21_26	MH844334	-
Ny. darlingi	AM42_128	MH844343	-
Ny. darlingi	AP13_03_06	JF923694	-
Ny. darlingi	AP17_01_10	JF923695	-
Ny. deaneorum	AC01_07	JF923696	-
Ny. deaneorum	AC02_02	JF923697	-
Ny. deaneorum	AC423_6	MH844231	-
Ny. deaneorum	AC423_7	MH844232	-
Ny. deaneorum	AC423_8	MH844233	-
Ny. deaneorum	AC424_1	MH844234	-
Ny. deaneorum	AC427_10	MH844236	-
Ny. deaneorum	AC427_3	MH844237	-
Ny. deaneorum	AC427_8	MH844242	-
Ny. deaneorum	AC427_9	MH844243	-
Ny. deaneorum	AC434_1	MH844250	-
Ny. deaneorum	AC436_6	MH844252	-
Ny. deaneorum	AC60_1	MH844316	-
Ny. deaneorum	AC64_3	MH844320	-
Ny. deaneorum	MS08_127	JN413686	-
Ny. dunhami	AC150_1	MH844138	-
Ny. dunhami	AC152_1	MH844139	-
Ny. dunhami	AC152_2	MH844140	-
Ny. dunhami	AM32_7	MH844341	-
Ny. dunhami	AM81_12	MH844354	-
Ny. dunhami	AM81_8	MH844355	-
Ny. dunhami	AM81_9	MH844356	-
Ny. dunhami	BRAM13_06	JF923698	-
Ny. dunhami	BRAM13_07	JF923699	-
Ny. dunhami	BRAM13_113	JF923700	-
Ny. evansae	evansae_Argentina_OEO_COI	MZ389774	-
Ny. evansae	SP28_5	MF381711	-
Ny. goeldii	AM349_331	MZ389749	-
Ny. goeldii	AM408_3	MZ389750	-
Ny. goeldii	AM425_28	MZ389751	-
Ny. goeldii	AM73_104	MH844346	-
Ny. goeldii	AM73_105	MH844347	-
Ny. goeldii	AM73_107	MH844349	-
Ny. goeldii	AM73_112	MH844351	-
Ny. goeldii	AM74_29	MH844352	-
Ny. goeldii	BRAM03_01	JF923704	-
Ny. goeldii	BRAM22_101	JF923705	-
Ny. goeldii	-	KU865529	1Hap1Grp1
Ny. goeldii	-	KU865530	1Hap2Grp3
Ny. goeldii	-	KU865531	1Hap3Grp3
Ny. goeldii	-	KU865532	1Hap4Grp1
Ny. goeldii	-	KU865534	1Hap6Grp1
Ny. goeldii	-	KU865536	1Hap8Grp1
Ny. goeldii	-	KU865538	1Hap10Grp1
Ny. goeldii	-	KU865540	1Hap12Grp1
Ny. goeldii	-	KU865544	1Hap16Grp4
Ny. goeldii	-	KU865545	1Hap17Grp4
Ny. goeldii	-	KU865546	1Hap18Grp4
Ny. goeldii	-	KU865548	1Hap20Grp5
Ny. goeldii	-	KU865549	1Hap21Grp4
Ny. goeldii	-	KU865550	1Hap22Grp4
Ny. goeldii	-	KU865551	1Hap23Grp4
Ny. goeldii	PA7_02_02	JF923706	-
Ny. goeldii	PA7_03_08	JF923707	-
Ny. goeldii	PA7_04_03	JF923708	-
Ny. goeldii	PA7_17_02	JF923709	-
Ny. goeldii	RO189_5	MH844368	-
Ny. goeldii	RO2_13	JF923711	-
Ny. tadei	AC18_16	JF437965	-
Ny. konderi	AC106_31	MH844123	-
Ny. konderi	AC106_6	MH844124	-
Ny. konderi	AC106_7	MH844125	-
Ny. konderi C	AC18_103	MZ389752	-
Ny. konderi	AC393_2	MH844215	-
Ny. konderi	AC430_7	MH844246	-
Ny. konderi	AC46_6	MH844274	-
Ny. konderi	AC48_3	MH844286	-
Ny. konderi	AC52_11	MH844298	-
Ny. konderi	AP15_11	JF437966	-
Ny. konderi	AP21_43	JF923716	-
Ny. konderi	AP25_1_100	JF437967	-
Ny. konderi	AP25_11_24	JF437968	-
Ny. konderi	NHM9051	KF809030	-
Ny. konderi	NHM09054	KF809031	-
Ny. konderi	NHM09053	KF809032	-
Ny. konderi	NHM09052	KF809033	-
Ny. konderi C	PR19_9_1	JF437973	-
Ny. konderi C	PR06_2_13	JF437969	-
Ny. konderi C	PR14_1_9	JF437970	-
Ny. konderi C	PR14_3_17	JF437971	-
Ny. konderi C	PR14_9_108	JF437972	-
Ny. konderi C	RO18_1_6	JF437974	-
Ny. konderi	konderi_coari_1630	OK489328	-
Ny. marajoara	AM401_106	MZ389753	-
Ny. marajoara	AP21_50_1	JN413702	-
Ny. marajoara	AP5_01_04	JF923719	-
Ny. marajoara	PA3_1_13	JN413703	-
Ny. tadei	AC105_3	MH844120	-
Ny. tadei	AC105_5	MH844121	-
Ny. tadei	AC107_13	MH844126	-
Ny. tadei	AC112_1	MH844132	-
Ny. tadei	AC112_4	MH844133	-
Ny. tadei	AC149_1	MH844136	-
Ny. tadei	AC149_10	MH844134	-
Ny. tadei	AC149_11	MH844135	-
Ny. tadei	AC149_2	MH844137	-
Ny. tadei	AC152_3	MH844141	-
Ny. tadei	AC204_2	MH844149	-
Ny. tadei	AC214_14	MH844155	-
Ny. tadei	AC214_16	MH844157	-
Ny. tadei	AC225_12	MH844163	-
Ny. tadei	AC225_13	MH844164	-
Ny. tadei	AC225_14	MH844165	-
Ny. tadei	AC26_1	MH844174	-
Ny. tadei	AC264_1	MH844175	-
Ny. tadei	AC266_2	MH844176	-
Ny. tadei	AC269_1	MH844179	-
Ny. tadei	AC29_1	MH844117	-
Ny. tadei	AC30_13	MH844186	-
Ny. tadei	AC31_1	MH844189	-
Ny. tadei	AC314_7	MH844193	-
Ny. tadei	AC314_8	MH844194	-
Ny. tadei	AC314_9	MH844195	-
Ny. tadei	AC322_2	MH844198	-
Ny. tadei	AC352_1	MH844199	-
Ny. tadei	AC365_7	MH844201	-
Ny. tadei	AC366_3	MH844202	-
Ny. tadei	AC389_1	MH844205	-
Ny. tadei	AC389_2	MH844116	-
Ny. tadei	AC389_7	MH844206	-
Ny. tadei	AC389_8	MH844207	-
Ny. tadei	AC390_1	MH844208	-
Ny. tadei	AC390_5	MH844209	-
Ny. tadei	AC390_7	MH844210	-
Ny. tadei	AC391_1	MH844211	-
Ny. tadei	AC391_2	MH844212	-
Ny. tadei	AC392_1	MH844213	-
Ny. tadei	AC392_2	MH844214	-
Ny. tadei	AC394_1	MH844216	-
Ny. tadei	AC395_1	MH844217	-
Ny. tadei	AC395_2	MH844218	-
Ny. tadei	AC395_3	MH844219	-
Ny. tadei	AC395_4	MH844220	-
Ny. tadei	AC395_5	MH844221	-
Ny. tadei	AC401_23	MH844223	-
Ny. tadei	AC401_24	MH844224	-
Ny. tadei	AC401_25	MH844225	-
Ny. tadei	AC401_26	MH844226	-
Ny. tadei	AC402_7	MH844227	-
Ny. tadei	AC402_8	MH844228	-
Ny. tadei	AC403_4	MH844229	-
Ny. tadei	AC405_1	MH844230	-
Ny. tadei	AC430_1	MH844245	-
Ny. tadei	AC430_8	MH844247	-
Ny. tadei	AC430_9	MH844248	-
Ny. tadei	AC44_1	MH844254	-
Ny. tadei	AC44_33	MH844255	-
Ny. tadei	AC447_1	MH844260	-
Ny. tadei	AC447_2	MH844261	-
Ny. tadei	AC450_1	MH844262	-
Ny. tadei	AC451_6	MH844263	-
Ny. tadei	AC451_7	MH844264	-
Ny. tadei	AC45_29	MH844265	-
Ny. tadei	AC45_37	MH844269	-
Ny. tadei	AC46_13	MH844271	-
Ny. tadei	AC46_38	MH844272	-
Ny. tadei	AC46_47	MH844273	-
Ny. tadei	AC47_13	MH844275	-
Ny. tadei	AC47_21	MH844281	-
Ny. tadei	AC47_22	MH844282	-
Ny. tadei	AC48_21	MH844283	-
Ny. tadei	AC49_18	MH844287	-
Ny. tadei	AC49_23	MH844288	-
Ny. tadei	AC50_20	MH844293	-
Ny. tadei	AC50_7	MH844295	-
Ny. tadei	AC51_6	MH844296	-
Ny. tadei	AC526_1	MZ389754	-
Ny. tadei	AC53_29	MH844299	-
Ny. tadei	AC53_64	MH844311	-
Ny. tadei	AC53_72	MH844312	-
Ny. tadei	AC53_73	MH844313	-
Ny. tadei	AC538_22	MZ389755	-
Ny. tadei	AM466_1	MZ389756	-
Ny. tadei	AM47_3	MH844344	-
Ny. near konderi	CCDB_10764_D08	KF670997	-
Ny. near konderi	52054789	KF809137	-
Ny. nuneztovari	AM338_7	MZ389757	-
Ny. nuneztovari	AM349_488	MZ389758	-
Ny. nuneztovari	AM394_73	MZ389759	-
Ny. nuneztovari	AM400_137	MZ389760	-
Ny. nuneztovari	AM400_138	MZ389761	-
Ny. nuneztovari	AM400_139	MZ389762	-
Ny. nuneztovari	AM412_12	MZ389763	-
Ny. nuneztovari	AM412_13	MZ389764	-
Ny. nuneztovari	AM412_14	MZ389765	-
Ny. nuneztovari	AM424_82	MZ389766	-
Ny. nuneztovari	AM424_83	MZ389767	-
Ny. nuneztovari	AM424_85	MZ389768	-
Ny. nuneztovari	AM73_106	MH844348	-
Ny. nuneztovari	AM73_111	MH844350	-
Ny. nuneztovari	AM74_30	MH844353	-
Ny. nuneztovari	-	KU865556	1Hap28Grp2
Ny. nuneztovari	-	KU865557	1Hap29Grp2
Ny. nuneztovari	RO01_107	JF923710	-
Ny. nuneztovari	RO20_02_03	JF923713	-
Ny. nuneztovari	RO04_02	JF923712	-
Ny. oryzalimnetes	AC37_2	MH844204	-
Ny. oryzalimnetes	AC59_5	MH844315	-
Ny. oryzalimnetes	AC61_3	MH844319	-
Ny. oryzalimnetes	AC99_1	MH844325	-
Ny. oryzalimnetes	SP09_03	JF923720	-
Ny. oswaldoi A	AM406_1	MZ389769	-
Ny. oswaldoi A	AM424_84	MZ389770	-
Ny. oswaldoi A	AM442_1	MZ389771	-
Ny. oswaldoi A	AM442_2	MZ389772	-
Ny. oswaldoi A	AC30_4	MH844187	-
Ny. oswaldoi A	AM155_1	MH844331	-
Ny. oswaldoi A	AM26_1	MH844335	-
Ny. oswaldoi A	AM32_3	MH844339	-
Ny. oswaldoi A	AM32_6	MH844340	-
Ny. oswaldoi A	AM33_4	MH844342	-
Ny. oswaldoi A	AM49_1	MH844345	-
Ny. oswaldoi A	51911931	KF809034	-
Ny. oswaldoi A	51918966	KF809050	-
Ny. oswaldoi A	RO156_1	MH844358	-
Ny. oswaldoi A	RO157_2	MH844359	-
Ny. oswaldoi A	RO166_2	MH844361	-
Ny. oswaldoi A	RO182_15	MH844366	-
Ny. oswaldoi A	RO223_37	MH844379	-
Ny. oswaldoi B	WRBU_DNA_107	KC555056	-
Ny. oswaldoi B	WRBU_DNA_104	KC555073	-
Ny. oswaldoi s.l.	SP22_9	JN413704	-
Ny. oswaldoi s.l.	AC18_102	JF923722	-
Ny. oswaldoi s.l.	AC18_107	JF923723	-
Ny. oswaldoi s.l.	PA_15_C1F2	JN413705	-
Ny. oswaldoi s.l.	PA_15_C2F4	JN413706	-
Ny. oswaldoi s.l.	PA_15_C2F7	JN413707	-
Ny. oswaldoi s.s.	AM173_1	MH844332	-
Ny. oswaldoi s.s.	ES08_11_07	JF923721	-
Ny. oswaldoi s.s.	51912042	KF809126	-
Ny. oswaldoi s.s.	51917691	KF809128	-
Ny. oswaldoi s.s.	SP03_06	JF923724	-
Ny. rangeli	AC15_04	JF923725	-
Ny. rangeli	AC18_110	JN413708	-
Ny. rangeli	AC47_18	MH844279	-
Ny. rangeli	AC59_1	MH844314	-
Ny. rangeli	AC60_3	MH844317	-
Ny. rangeli	AC61_1	MH844318	-
Ny. rangeli	AC64_5	MH844321	-
Ny. rangeli	AC66_3	MH844322	-
Ny. rangeli	RO18_8_2	JN413709	-
Ny. sawyeri	CE17_14_100	JF923681	-
Ny. sawyeri	CE20_18_A	JF923682	-
Ny. sawyeri	CE20_8_3	JF923683	-
Ny. sawyeri	MG04_03	JF923684	-
Ny. sawyeri	An_sawyeri_4_3	KT762350	-
Ny. sawyeri	An_sawyeri_R	KT762351	-
Ny. sawyeri	An_sawyeri_Q_4	KT762352	-
Ny. sawyeri	An_sawyeri_G	KT762356	-
Ny. sawyeri	MG181_44	MZ389773	-
Ny. strodei	ES09_1	GU226664	-
Ny. strodei	MG30_102	GU226670	-
Ny. strodei	SPR04_07	JF923730	-
Ny. strodei	VP06_05_01	JF923731	-
Ny. triannulatus	AC1_108	JF923732	-
Ny. triannulatus	AC45_33	MH844266	-
Ny. triannulatus	AC45_34	MH844267	-
Ny. triannulatus	AC45_35	MH844268	-
Ny. triannulatus	AP17_04_01	JF923733	-
Ny. triannulatus	ES03_03_01	JF923734	-
Ny. triannulatus	PNA157	KR909640	-
Ny. triannulatus	SPU694	KR909651	-
Ny. triannulatus	SPU702	KR909652	-
Ny. triannulatus	SPU708	KR909653	-
Ny. triannulatus	SPU712	KR909654	-
Ny. triannulatus	TAR1	KR909655	-
Ny. triannulatus	TAR33	KR909656	-
Ny. triannulatus	TAR58	KR909657	-
Ny. triannulatus	TAR243	KR909658	-
Ny. triannulatus	TAR303	KR909659	-
Ny. triannulatus	TAR326	KR909660	-
Ny. triannulatus	TAR332	KR909661	-
Ny. triannulatus	TAR335	KR909662	-
Ny. triannulatus	TAR336	KR909663	-
Ny. triannulatus	TAR337	KR909664	-
Ny. triannulatus	TAR338	KR909665	-
Ny. triannulatus	MG56_12_03	JF923735	-
Ny. triannulatus	SP09_02	JF923736	-
Chagasia bonneae	-	KF671010
