# Supplementary material for: Molecular Analysis Reveals a High Diversity of Anopheline Mosquitoes in Yanomami Lands and the Pantanal Region of Brazil
Source: Genes (Basel). 2021 Dec 16;12(12):1995. doi: 10.3390/genes12121995 (PMC8701885; doi:10.3390/genes12121995)
Supplement: Supplementary file 1 [file genes-12-01995-s001.zip › Table_S4.xlsx]

## Sheet: Plan1
Asap (48 species)	RESL (63 OTUs)	mPTP (45 species)
Group [Ny oswaldoi A]	Group [Ny oswaldoi A group 1]	Group [Ny oswaldoi A group 1]
Ny_oswaldoi_A_1007_(MZ014222)	Ny_oswaldoi_A_1007_(MZ014222)	Ny_oswaldoi_A_1007_(MZ014222)
Ny_oswaldoi_A_1051_(MZ014223)	Ny_oswaldoi_A_1051_(MZ014223)	Ny_oswaldoi_A_1051_(MZ014223)
Ny_oswaldoi_A_1083_(MZ014224)	Ny_oswaldoi_A_1083_(MZ014224)	Ny_oswaldoi_A_1083_(MZ014224)
Ny_oswaldoi_A_1171_(MZ014225)	Ny_oswaldoi_A_1171_(MZ014225)	Ny_oswaldoi_A_1171_(MZ014225)
Ny_oswaldoi_A_1180_(MZ014226)	Ny_oswaldoi_A_1180_(MZ014226)	Ny_oswaldoi_A_1180_(MZ014226)
Ny_oswaldoi_A_1198_(MZ014227)	Ny_oswaldoi_A_1198_(MZ014227)	Ny_oswaldoi_A_1198_(MZ014227)
Ny_oswaldoi_A_1199_(MZ014228)	Ny_oswaldoi_A_1199_(MZ014228)	Ny_oswaldoi_A_1199_(MZ014228)
Ny_oswaldoi_A_1200_(MZ014229)	Ny_oswaldoi_A_1200_(MZ014229)	Ny_oswaldoi_A_1200_(MZ014229)
Ny_oswaldoi_A_1204_(MZ014230)	Ny_oswaldoi_A_1204_(MZ014230)	Ny_oswaldoi_A_1204_(MZ014230)
Ny_oswaldoi_A_1205_(MZ014231)	Ny_oswaldoi_A_1205_(MZ014231)	Ny_oswaldoi_A_1205_(MZ014231)
Ny_oswaldoi_A_1225_(MZ014232)	Ny_oswaldoi_A_1225_(MZ014232)	Ny_oswaldoi_A_1225_(MZ014232)
Ny_oswaldoi_A_1238_(MZ014233)	Ny_oswaldoi_A_1238_(MZ014233)	Ny_oswaldoi_A_1238_(MZ014233)
Ny_oswaldoi_A_1256_(MZ014234)	Ny_oswaldoi_A_1256_(MZ014234)	Ny_oswaldoi_A_1256_(MZ014234)
Ny_oswaldoi_A_1308_(MZ014235)	Ny_oswaldoi_A_1308_(MZ014235)	Ny_oswaldoi_A_1308_(MZ014235)
Ny_oswaldoi_A_1313_(MZ014236)	Ny_oswaldoi_A_1313_(MZ014236)	Ny_oswaldoi_A_1313_(MZ014236)
Ny_oswaldoi_A_1339_(MZ014237)	Ny_oswaldoi_A_1339_(MZ014237)	Ny_oswaldoi_A_1339_(MZ014237)
Ny_oswaldoi_A_1436_(MZ014238)	Ny_oswaldoi_A_1436_(MZ014238)	Ny_oswaldoi_A_1436_(MZ014238)
Ny_oswaldoi_A_1454_(MZ014239)	Ny_oswaldoi_A_1454_(MZ014239)	Ny_oswaldoi_A_1454_(MZ014239)
Ny_oswaldoi_A_1504_(MZ014240)	Ny_oswaldoi_A_1504_(MZ014240)	Ny_oswaldoi_A_1504_(MZ014240)
Ny_oswaldoi_A_1505_(MZ014241)	Ny_oswaldoi_A_1505_(MZ014241)	Ny_oswaldoi_A_1505_(MZ014241)
Ny_oswaldoi_A_1545_(MZ014242)	Ny_oswaldoi_A_1545_(MZ014242)	Ny_oswaldoi_A_1545_(MZ014242)
Ny_oswaldoi_A_1589_(MZ014243)	Ny_oswaldoi_A_1589_(MZ014243)	Ny_oswaldoi_A_1589_(MZ014243)
Ny_oswaldoi_A_1595_(MZ014244)	Ny_oswaldoi_A_1595_(MZ014244)	Ny_oswaldoi_A_1595_(MZ014244)
Ny_oswaldoi_A_1605_(MZ014245)	Ny_oswaldoi_A_1605_(MZ014245)	Ny_oswaldoi_A_1605_(MZ014245)
Ny_oswaldoi_A_1647_(MZ014246)	Ny_oswaldoi_A_1647_(MZ014246)	Ny_oswaldoi_A_1647_(MZ014246)
Ny_oswaldoi_A_1708_(MZ014247)	Ny_oswaldoi_A_1708_(MZ014247)	Ny_oswaldoi_A_1708_(MZ014247)
Ny_oswaldoi_A_1794_(MZ014248)	Ny_oswaldoi_A_1794_(MZ014248)	Ny_oswaldoi_A_1794_(MZ014248)
Ny_oswaldoi_A_1814_(MZ014249)	Ny_oswaldoi_A_1814_(MZ014249)	Ny_oswaldoi_A_1814_(MZ014249)
Ny_oswaldoi_A_1998_(MZ014250)	Ny_oswaldoi_A_1998_(MZ014250)	Ny_oswaldoi_A_1998_(MZ014250)
Ny_oswaldoi_A_2010_(MZ014251)	Ny_oswaldoi_A_2010_(MZ014251)	Ny_oswaldoi_A_2010_(MZ014251)
Ny_oswaldoi_A_2020_(MZ014252)	Ny_oswaldoi_A_2020_(MZ014252)	Ny_oswaldoi_A_2020_(MZ014252)
Ny_oswaldoi_A_2027_(MZ014253)	Ny_oswaldoi_A_2027_(MZ014253)	Ny_oswaldoi_A_2027_(MZ014253)
Ny_oswaldoi_A_2084_(MZ014254)	Ny_oswaldoi_A_2084_(MZ014254)	Ny_oswaldoi_A_2084_(MZ014254)
Ny_oswaldoi_A_2099_(MZ014255)	Ny_oswaldoi_A_2099_(MZ014255)	Ny_oswaldoi_A_2099_(MZ014255)
Ny_oswaldoi_A_3136_(MZ014271)	Ny_oswaldoi_A_3136_(MZ014271)	Ny_oswaldoi_A_3136_(MZ014271)
Ny_oswaldoi_A_2118_(MZ014256)	Ny_oswaldoi_A_2118_(MZ014256)	Ny_oswaldoi_A_2118_(MZ014256)
Ny_oswaldoi_A_2156_(MZ014257)	Ny_oswaldoi_A_2156_(MZ014257)	Ny_oswaldoi_A_2156_(MZ014257)
Ny_oswaldoi_A_2167_(MZ014258)	Ny_oswaldoi_A_2167_(MZ014258)	Ny_oswaldoi_A_2167_(MZ014258)
Ny_oswaldoi_A_2175_(MZ014259)	Ny_oswaldoi_A_2175_(MZ014259)	Ny_oswaldoi_A_2175_(MZ014259)
Ny_oswaldoi_A_2201_(MZ014260)	Ny_oswaldoi_A_2201_(MZ014260)	Ny_oswaldoi_A_2201_(MZ014260)
Ny_oswaldoi_A_2291_(MZ014261)	Ny_oswaldoi_A_2291_(MZ014261)	Ny_oswaldoi_A_2291_(MZ014261)
Ny_oswaldoi_A_2430_(MZ014262)	Ny_oswaldoi_A_2430_(MZ014262)	Ny_oswaldoi_A_2430_(MZ014262)
Ny_oswaldoi_A_2450_(MZ014263)	Ny_oswaldoi_A_2450_(MZ014263)	Ny_oswaldoi_A_2450_(MZ014263)
Ny_oswaldoi_A_2462_(MZ014264)	Ny_oswaldoi_A_2462_(MZ014264)	Ny_oswaldoi_A_2462_(MZ014264)
Ny_oswaldoi_A_2520_(MZ014265)	Ny_oswaldoi_A_2520_(MZ014265)	Ny_oswaldoi_A_2520_(MZ014265)
Ny_oswaldoi_A_2538_(MZ014266)	Ny_oswaldoi_A_2538_(MZ014266)	Ny_oswaldoi_A_2538_(MZ014266)
Ny_oswaldoi_A_2653_(MZ014267)	Ny_oswaldoi_A_2653_(MZ014267)	Ny_oswaldoi_A_2653_(MZ014267)
Ny_oswaldoi_A_2872_(MZ014268)	Ny_oswaldoi_A_2872_(MZ014268)	Ny_oswaldoi_A_2872_(MZ014268)
Ny_oswaldoi_A_3102_(MZ014269)	Ny_oswaldoi_A_3102_(MZ014269)	Ny_oswaldoi_A_3102_(MZ014269)
Ny_oswaldoi_A_3207_(MZ014271)	Ny_oswaldoi_A_3207_(MZ014271)	Ny_oswaldoi_A_3207_(MZ014271)
Ny_oswaldoi_A_3435_(MZ014272)	Ny_oswaldoi_A_3435_(MZ014272)	Ny_oswaldoi_A_3435_(MZ014272)
Ny_oswaldoi_A_3739_(MZ014273)	Ny_oswaldoi_A_3739_(MZ014273)	Ny_oswaldoi_A_3739_(MZ014273)
Ny_oswaldoi_A_3932_(MZ014274)	Ny_oswaldoi_A_3932_(MZ014274)	Ny_oswaldoi_A_3932_(MZ014274)
Ny_oswaldoi_A_3954_(MZ014275)	Ny_oswaldoi_A_3954_(MZ014275)	Ny_oswaldoi_A_3954_(MZ014275)
Ny_oswaldoi_A_4005_(MZ014276)	Ny_oswaldoi_A_4005_(MZ014276)	Ny_oswaldoi_A_4005_(MZ014276)
Ny_oswaldoi_A_4068_(MZ014277)	Ny_oswaldoi_A_4068_(MZ014277)	Ny_oswaldoi_A_4068_(MZ014277)
Ny_oswaldoi_A_4128_(MZ014278)	Ny_oswaldoi_A_4128_(MZ014278)	Ny_oswaldoi_A_4128_(MZ014278)
Ny_oswaldoi_A_415_(MZ014279)	Ny_oswaldoi_A_415_(MZ014279)	Ny_oswaldoi_A_415_(MZ014279)
Ny_oswaldoi_A_4180_(MZ014280)	Ny_oswaldoi_A_4180_(MZ014280)	Ny_oswaldoi_A_4180_(MZ014280)
Ny_oswaldoi_A_4181_(MZ014281)	Ny_oswaldoi_A_4181_(MZ014281)	Ny_oswaldoi_A_4181_(MZ014281)
Ny_oswaldoi_A_4183_(MZ014282)	Ny_oswaldoi_A_4183_(MZ014282)	Ny_oswaldoi_A_4183_(MZ014282)
Ny_oswaldoi_A_4209_(MZ014283)	Ny_oswaldoi_A_4209_(MZ014283)	Ny_oswaldoi_A_4209_(MZ014283)
Ny_oswaldoi_A_4277_(MZ014284)	Ny_oswaldoi_A_4277_(MZ014284)	Ny_oswaldoi_A_4277_(MZ014284)
Ny_oswaldoi_A_429_(MZ014285)	Ny_oswaldoi_A_429_(MZ014285)	Ny_oswaldoi_A_429_(MZ014285)
Ny_oswaldoi_A_436_(MZ014286)	Ny_oswaldoi_A_436_(MZ014286)	Ny_oswaldoi_A_436_(MZ014286)
Ny_oswaldoi_A_496_(MZ014287)	Ny_oswaldoi_A_496_(MZ014287)	Ny_oswaldoi_A_496_(MZ014287)
Ny_oswaldoi_A_551_(MZ014288)	Ny_oswaldoi_A_551_(MZ014288)	Ny_oswaldoi_A_551_(MZ014288)
Ny_oswaldoi_A_584_(MZ014289)	Ny_oswaldoi_A_584_(MZ014289)	Ny_oswaldoi_A_584_(MZ014289)
Ny_oswaldoi_A_589_(MZ014290)	Ny_oswaldoi_A_589_(MZ014290)	Ny_oswaldoi_A_589_(MZ014290)
Ny_oswaldoi_A_596_(MZ014291)	Ny_oswaldoi_A_596_(MZ014291)	Ny_oswaldoi_A_596_(MZ014291)
Ny_oswaldoi_A_624_(MZ014292)	Ny_oswaldoi_A_624_(MZ014292)	Ny_oswaldoi_A_624_(MZ014292)
Ny_oswaldoi_A_644_(MZ014293)	Ny_oswaldoi_A_644_(MZ014293)	Ny_oswaldoi_A_644_(MZ014293)
Ny_oswaldoi_A_782_(MZ014294)	Ny_oswaldoi_A_782_(MZ014294)	Ny_oswaldoi_A_782_(MZ014294)
Ny_oswaldoi_A_797_(MZ014295)	Ny_oswaldoi_A_797_(MZ014295)	Ny_oswaldoi_A_797_(MZ014295)
Ny_oswaldoi_A_937_(MZ014297)	Ny_oswaldoi_A_937_(MZ014297)	Ny_oswaldoi_A_937_(MZ014297)
Ny_oswaldoi_A_C4PK3_(MZ014298)	Ny_oswaldoi_A_C4PK3_(MZ014298)	Ny_oswaldoi_A_C4PK3_(MZ014298)
Ny_oswaldoi_A_C4TR10_(MZ014299)	Ny_oswaldoi_A_C4TR10_(MZ014299)	Ny_oswaldoi_A_C4TR10_(MZ014299)
Ny_oswaldoi_A_M17_1_(MZ014300)	Ny_oswaldoi_A_M17_1_(MZ014300)	Ny_oswaldoi_A_M17_1_(MZ014300)
Ny_oswaldoi_A_813_(MZ014296)	REF_Ny_oswaldoi_A_AM406_1_(MZ389769)	REF_Ny_oswaldoi_A_AM406_1_(MZ389769)
REF_Ny_oswaldoi_A_AM406_1_(MZ389769)	REF_Ny_oswaldoi_A_AM424_84_(MZ389770)	REF_Ny_oswaldoi_A_AM424_84_(MZ389770)
REF_Ny_oswaldoi_A_AM424_84_(MZ389770)
REF_Ny_oswaldoi_A_AM442_1_(MZ389771)	Group [Ny oswaldoi A group 2]	Group [Ny oswaldoi A group 2]
REF_Ny_oswaldoi_A_AM442_2_(MZ389772)	Ny_oswaldoi_A_813_(MZ014296)	Ny_oswaldoi_A_813_(MZ014296)
REF_Ny_oswaldoi_sl_AC18_102_(JF923722)	REF_Ny_oswaldoi_A_AM442_1_(MZ389771)	REF_Ny_oswaldoi_A_AM442_1_(MZ389771)
REF_Ny_oswaldoi_sl_AC18_107_(JF923723)	REF_Ny_oswaldoi_A_AM442_2_(MZ389772)	REF_Ny_oswaldoi_A_AM442_2_(MZ389772)
REF_Ny_oswaldoi_A_AM155_1_(MH844331)	REF_Ny_oswaldoi_sl_AC18_102_(JF923722)	REF_Ny_oswaldoi_sl_AC18_102_(JF923722)
REF_Ny_oswaldoi_A_AM26_1_(MH844335)	REF_Ny_oswaldoi_sl_AC18_107_(JF923723)	REF_Ny_oswaldoi_sl_AC18_107_(JF923723)
REF_Ny_oswaldoi_A_AM32_3_(MH844339)	REF_Ny_oswaldoi_A_AM155_1_(MH844331)	REF_Ny_oswaldoi_A_AM155_1_(MH844331)
REF_Ny_oswaldoi_A_AM32_6_(MH844340)	REF_Ny_oswaldoi_A_AM26_1_(MH844335)	REF_Ny_oswaldoi_A_AM26_1_(MH844335)
REF_Ny_oswaldoi_A_AM33_4_(MH844342)	REF_Ny_oswaldoi_A_AM32_3_(MH844339)	REF_Ny_oswaldoi_A_AM32_3_(MH844339)
REF_Ny_oswaldoi_A_AM49_1_(MH844345)	REF_Ny_oswaldoi_A_AM32_6_(MH844340)	REF_Ny_oswaldoi_A_AM32_6_(MH844340)
REF_Ny_oswaldoi_A_RO156_1_(MH844358)	REF_Ny_oswaldoi_A_AM33_4_(MH844342)	REF_Ny_oswaldoi_A_AM33_4_(MH844342)
REF_Ny_oswaldoi_A_RO157_2_(MH844359)	REF_Ny_oswaldoi_A_AM49_1_(MH844345)	REF_Ny_oswaldoi_A_AM49_1_(MH844345)
REF_Ny_oswaldoi_A_RO166_2_(MH844361)	REF_Ny_oswaldoi_A_RO156_1_(MH844358)	REF_Ny_oswaldoi_A_RO156_1_(MH844358)
REF_Ny_oswaldoi_A_RO182_15_(MH844366)	REF_Ny_oswaldoi_A_RO157_2_(MH844359)	REF_Ny_oswaldoi_A_RO157_2_(MH844359)
REF_Ny_oswaldoi_A_RO223_37_(MH844379)	REF_Ny_oswaldoi_A_RO166_2_(MH844361)	REF_Ny_oswaldoi_A_RO166_2_(MH844361)
REF_Ny_oswaldoi_A_(KF809050)	REF_Ny_oswaldoi_A_RO182_15_(MH844366)	REF_Ny_oswaldoi_A_RO182_15_(MH844366)
REF_Ny_oswaldoi_A_(KF809034)	REF_Ny_oswaldoi_A_RO223_37_(MH844379)	REF_Ny_oswaldoi_A_RO223_37_(MH844379)
REF_Ny_oswaldoi_sl_PA15C1F2_(JN413705)	REF_Ny_oswaldoi_A_(KF809050)	REF_Ny_oswaldoi_A_(KF809050)
REF_Ny_oswaldoi_sl_PA15C2F4_(JN413706)	REF_Ny_oswaldoi_A_(KF809034)	REF_Ny_oswaldoi_A_(KF809034)
REF_Ny_oswaldoi_sl_PA15C2F7_(JN413707)		REF_Ny_oswaldoi_sl_PA15C1F2_(JN413705)
REF_Ny_oswaldoi_A_AC30_4_(MH844187)	Group [Ny oswaldoi A group 3]	REF_Ny_oswaldoi_sl_PA15C2F4_(JN413706)
	REF_Ny_oswaldoi_sl_PA15C1F2_(JN413705)	REF_Ny_oswaldoi_sl_PA15C2F7_(JN413707)
	REF_Ny_oswaldoi_sl_PA15C2F4_(JN413706)	REF_Ny_oswaldoi_A_AC30_4_(MH844187)
	REF_Ny_oswaldoi_sl_PA15C2F7_(JN413707)
	REF_Ny_oswaldoi_A_AC30_4_(MH844187)
Group [Ny nuneztovari s.l.]	Group [Ny nuneztovari s.l.]	Group [Ny nuneztovari s.l.]
Ny_nuneztovari_sl_1044_(MZ014215)	Ny_nuneztovari_sl_1044_(MZ014215)	Ny_nuneztovari_sl_1044_(MZ014215)
Ny_nuneztovari_sl_M5_(MZ014214)	Ny_nuneztovari_sl_M5_(MZ014214)	Ny_nuneztovari_sl_M5_(MZ014214)
Group [Ke neivai]	Group [Ke neivai]	Group [Ke neivai]
Ke_neivai_1052_(MZ014177)	Ke_neivai_1052_(MZ014177)	Ke_neivai_1052_(MZ014177)
Ke_neivai_1061_(MZ014178)	Ke_neivai_1061_(MZ014178)	Ke_neivai_1061_(MZ014178)
Ke_neivai_2160_(MZ014179)	Ke_neivai_2160_(MZ014179)	Ke_neivai_2160_(MZ014179)
Ke_neivai_3382_(MZ014180)	Ke_neivai_3382_(MZ014180)	Ke_neivai_3382_(MZ014180)
Ke_neivai_4279_(MZ014181)	Ke_neivai_4279_(MZ014181)	Ke_neivai_4279_(MZ014181)
Ke_neivai_4288_(MZ014182)	Ke_neivai_4288_(MZ014182)	Ke_neivai_4288_(MZ014182)
REF_Ke_neivai_(MF172273)	REF_Ke_neivai_(MF172273)	REF_Ke_neivai_(MF172273)
REF_Ke_neivai_(MF172276)	REF_Ke_neivai_(MF172276)	REF_Ke_neivai_(MF172276)
REF_Ke_neivai_(MF172274)	REF_Ke_neivai_(MF172274)	REF_Ke_neivai_(MF172274)
REF_Ke_neivai_(MF172275)	REF_Ke_neivai_(MF172275)	REF_Ke_neivai_(MF172275)
Group [Ke neivai A]	Group [Ke neivai A]	Group [Ke neivai A]
Ke_neivai_A_2146_(MZ014175)	Ke_neivai_A_2146_(MZ014175)	Ke_neivai_A_2146_(MZ014175)
Ke_neivai_A_1056_(MZ014174)	Ke_neivai_A_1056_(MZ014174)	Ke_neivai_A_1056_(MZ014174)
Group [An medialis]	Group [An medialis]	Group [An medialis]
An_medialis_1343_(MZ014137)	An_medialis_1343_(MZ014137)	An_medialis_1343_(MZ014137)
An_medialis_1422_(MZ014138)	An_medialis_1422_(MZ014138)	An_medialis_1422_(MZ014138)
An_medialis_1457_(MZ014139)	An_medialis_1457_(MZ014139)	An_medialis_1457_(MZ014139)
An_medialis_1486_(MZ014140)	An_medialis_1486_(MZ014140)	An_medialis_1486_(MZ014140)
An_medialis_1501_(MZ014141)	An_medialis_1501_(MZ014141)	An_medialis_1501_(MZ014141)
An_medialis_1561_(MZ014142)	An_medialis_1561_(MZ014142)	An_medialis_1561_(MZ014142)
An_medialis_1566_(MZ014143)	An_medialis_1566_(MZ014143)	An_medialis_1566_(MZ014143)
An_medialis_1581_(MZ014144)	An_medialis_1581_(MZ014144)	An_medialis_1581_(MZ014144)
An_medialis_1707_(MZ014145)	An_medialis_1707_(MZ014145)	An_medialis_1707_(MZ014145)
An_medialis_2012_(MZ014146)	An_medialis_2012_(MZ014146)	An_medialis_2012_(MZ014146)
An_medialis_2067_(MZ014147)	An_medialis_2067_(MZ014147)	An_medialis_2067_(MZ014147)
An_medialis_2087_(MZ014148)	An_medialis_2087_(MZ014148)	An_medialis_2087_(MZ014148)
An_medialis_2091_(MZ014149)	An_medialis_2091_(MZ014149)	An_medialis_2091_(MZ014149)
An_medialis_22_(MZ014150)	An_medialis_22_(MZ014150)	An_medialis_22_(MZ014150)
An_medialis_2595_(MZ014151)	An_medialis_2595_(MZ014151)	An_medialis_2595_(MZ014151)
An_medialis_3110_(MZ014152)	An_medialis_3110_(MZ014152)	An_medialis_3110_(MZ014152)
An_medialis_3650_(MZ014153)	An_medialis_3650_(MZ014153)	An_medialis_3650_(MZ014153)
An_medialis_3651_(MZ014154)	An_medialis_3651_(MZ014154)	An_medialis_3651_(MZ014154)
An_medialis_399_(MZ014155)	An_medialis_399_(MZ014155)	An_medialis_399_(MZ014155)
An_medialis_4_(MZ014156)	An_medialis_4_(MZ014156)	An_medialis_4_(MZ014156)
An_medialis_702_(MZ014157)	An_medialis_702_(MZ014157)	An_medialis_702_(MZ014157)
An_medialis_727_(MZ014158)	An_medialis_727_(MZ014158)	An_medialis_727_(MZ014158)
REF_An_medialis_SP22_106_(JF923714)	REF_An_medialis_SP22_106_(JF923714)	REF_An_medialis_SP22_106_(JF923714)
Group [An near costai group 4/group 3/group 5]	Group [An near costai group 4]	Group [An near costai group 4/group 3/group 5/s.s./forattinii]
An_near_costai_G4_1432_(MZ014123)	An_near_costai_G4_1432_(MZ014123)	An_near_costai_G4_1432_(MZ014123)
An_near_costai_G4_1440_(MZ014124)	An_near_costai_G4_1440_(MZ014124)	An_near_costai_G4_1440_(MZ014124)
An_near_costai_G4_2068_(MZ014125)	An_near_costai_G4_2068_(MZ014125)	An_near_costai_G4_2068_(MZ014125)
An_near_costai_G4_3516_(MZ014126)	An_near_costai_G4_3516_(MZ014126)	An_near_costai_G4_3516_(MZ014126)
An_near_costai_G4_3677_(MZ014127)	An_near_costai_G4_3677_(MZ014127)	An_near_costai_G4_3677_(MZ014127)
An_near_costai_G4_3690_(MZ014128)	An_near_costai_G4_3690_(MZ014128)	An_near_costai_G4_3690_(MZ014128)
An_near_costai_G4_3711_(MZ014129)	An_near_costai_G4_3711_(MZ014129)	An_near_costai_G4_3711_(MZ014129)
An_near_costai_G4_M33_(MZ014130)	An_near_costai_G4_M33_(MZ014130)	An_near_costai_G4_M33_(MZ014130)
An_near_costai_G4_M4_(MZ014131)	An_near_costai_G4_M4_(MZ014131)	An_near_costai_G4_M4_(MZ014131)
An_near_costai_G4_M9_1_(MZ014132)	An_near_costai_G4_M9_1_(MZ014132)	An_near_costai_G4_M9_1_(MZ014132)
REF_An_near_costai_G3_AC105_1_(MH844119)	REF_An_near_costai_G4_AC201_1_(MH844143)	REF_An_near_costai_G3_AC105_1_(MH844119)
REF_An_near_costai_G3_AC106_1_(MH844122)	REF_An_near_costai_G4_AC214_8_(MH844159)	REF_An_near_costai_G3_AC106_1_(MH844122)
REF_An_near_costai_G3_AC109_2_(MH844130)	REF_An_near_costai_G4_AC201_2_(MH844144)	REF_An_near_costai_G3_AC109_2_(MH844130)
REF_An_near_costai_G3_AC47_15_(MH844276)	REF_An_near_costai_G4_AC201_3_(MH844145)	REF_An_near_costai_G3_AC47_15_(MH844276)
REF_An_near_costai_G3_AM27_1_(MH844336)	REF_An_near_costai_G4_AC206_6_(MH844150)	REF_An_near_costai_G3_AM27_1_(MH844336)
REF_An_near_costai_G3_AC108_1_(MH844129)	REF_An_near_costai_G4_AC514_9_(MZ389727)	REF_An_near_costai_G3_AC108_1_(MH844129)
REF_An_near_costai_G3_AC396_1_(MH844222)	REF_An_near_costai_G4_AC528_1_(MZ389728)	REF_An_near_costai_G3_AC396_1_(MH844222)
REF_An_near_costai_G3_RO166_3_(MH844362)	REF_An_near_costai_G4_AM27_2_(MH844337)	REF_An_near_costai_G3_RO166_3_(MH844362)
REF_An_near_costai_G3_RO167_1_(MH844363)	REF_An_near_costai_G4_AM377_29_(MZ389729)	REF_An_near_costai_G3_RO167_1_(MH844363)
REF_An_near_costai_G3_RO216_23_(MH844370)	REF_An_costai_(52055070)	REF_An_near_costai_G3_RO216_23_(MH844370)
REF_An_near_costai_G3_RO168_3_(MH844364)	REF_An_costai_(HM022403)	REF_An_near_costai_G3_RO168_3_(MH844364)
REF_An_near_costai_G3_RO223_35_(MH844377)	REF_An_costai_(HM022404)	REF_An_near_costai_G3_RO223_35_(MH844377)
REF_An_near_costai_G3_RO183_11_(MH844367)	REF_An_costai_(JX205127)	REF_An_near_costai_G3_RO183_11_(MH844367)
REF_An_near_costai_G3_RO218_35_(MH844371)		REF_An_near_costai_G3_RO218_35_(MH844371)
REF_An_near_costai_G3_RO219_12_(MH844372)	Group [An near costai group 3]	REF_An_near_costai_G3_RO219_12_(MH844372)
REF_An_near_costai_G3_RO222_21_(MH844374)	REF_An_near_costai_G3_AC105_1_(MH844119)	REF_An_near_costai_G3_RO222_21_(MH844374)
REF_An_near_costai_G3_RO222_22_(MH844375)	REF_An_near_costai_G3_AC106_1_(MH844122)	REF_An_near_costai_G3_RO222_22_(MH844375)
REF_An_near_costai_G3_RO223_34_(MH844376)	REF_An_near_costai_G3_AC109_2_(MH844130)	REF_An_near_costai_G3_RO223_34_(MH844376)
REF_An_near_costai_G3_RO223_36_(MH844378)	REF_An_near_costai_G3_AC47_15_(MH844276)	REF_An_near_costai_G3_RO223_36_(MH844378)
REF_An_near_costai_G4_AC201_1_(MH844143)	REF_An_near_costai_G3_AM27_1_(MH844336)	REF_An_near_costai_G4_AC201_1_(MH844143)
REF_An_near_costai_G4_AC214_8_(MH844159)	REF_An_near_costai_G3_AC108_1_(MH844129)	REF_An_near_costai_G4_AC214_8_(MH844159)
REF_An_near_costai_G4_AC201_2_(MH844144)	REF_An_near_costai_G3_AC396_1_(MH844222)	REF_An_near_costai_G4_AC201_2_(MH844144)
REF_An_near_costai_G4_AC201_3_(MH844145)	REF_An_near_costai_G3_RO166_3_(MH844362)	REF_An_near_costai_G4_AC201_3_(MH844145)
REF_An_near_costai_G4_AC206_6_(MH844150)	REF_An_near_costai_G3_RO167_1_(MH844363)	REF_An_near_costai_G4_AC206_6_(MH844150)
REF_An_near_costai_G4_AC514_9_(MZ389727)	REF_An_near_costai_G3_RO216_23_(MH844370)	REF_An_near_costai_G4_AC514_9_(MZ389727)
REF_An_near_costai_G4_AC528_1_(MZ389728)	REF_An_near_costai_G3_RO168_3_(MH844364)	REF_An_near_costai_G4_AC528_1_(MZ389728)
REF_An_near_costai_G4_AM27_2_(MH844337)	REF_An_near_costai_G3_RO223_35_(MH844377)	REF_An_near_costai_G4_AM27_2_(MH844337)
REF_An_near_costai_G4_AM377_29_(MZ389729)	REF_An_near_costai_G3_RO183_11_(MH844367)	REF_An_near_costai_G4_AM377_29_(MZ389729)
REF_An_costai_(52055070)	REF_An_near_costai_G3_RO218_35_(MH844371)	REF_An_costai_(52055070)
REF_An_costai_(HM022403)	REF_An_near_costai_G3_RO219_12_(MH844372)	REF_An_costai_(HM022403)
REF_An_costai_(HM022404)	REF_An_near_costai_G3_RO222_21_(MH844374)	REF_An_costai_(HM022404)
REF_An_costai_(JX205127)	REF_An_near_costai_G3_RO222_22_(MH844375)	REF_An_costai_(JX205127)
REF_An_near_costai_G5_AC107_3_(MH844128)	REF_An_near_costai_G3_RO223_34_(MH844376)	REF_An_near_costai_G5_AC107_3_(MH844128)
	REF_An_near_costai_G3_RO223_36_(MH844378)	REF_An_forattini_AM442_3_(MZ389711)
		REF_An_forattini_AM442_5_(MZ389712)
		REF_An_forattinii_(KF670990)
	Group [An near costai group 5]	REF_An_costai_ss_BA21_1_2_(MF381604)
	REF_An_near_costai_G5_AC107_3_(MH844128)	REF_An_costai_ss_BA58_100_(MF381607)
		REF_An_costai_ss_BRSP57_1_(MF381614)
Group [An forattinii]	Group [An forattinii group1]	REF_An_costai_ss_Icapara1_(MF381631)
REF_An_forattini_AM442_3_(MZ389711)	REF_An_forattini_AM442_3_(MZ389711)	REF_An_near_costai_SP02_17_3_(NC_037821)
REF_An_forattini_AM442_5_(MZ389712)	REF_An_forattini_AM442_5_(MZ389712)
REF_An_forattinii_(KF670990)
	Group [An forattinii group2]
	REF_An_forattinii_(KF670990)
Group [An costai s.s.]	Group [An costai s.s.]
REF_An_costai_ss_BA21_1_2_(MF381604)	REF_An_costai_ss_BA21_1_2_(MF381604)
REF_An_costai_ss_BA58_100_(MF381607)	REF_An_costai_ss_BA58_100_(MF381607)
REF_An_costai_ss_BRSP57_1_(MF381614)	REF_An_costai_ss_BRSP57_1_(MF381614)
REF_An_costai_ss_Icapara1_(MF381631)	REF_An_costai_ss_Icapara1_(MF381631)
REF_An_near_costai_SP02_17_3_(NC_037821)	REF_An_near_costai_SP02_17_3_(NC_037821)
Group [Ny oswaldoi s.s./B/Ny evansae/Ny konderi sl/ C]	Group [Ny oswaldoi s.s./Ny evansae/Ny konderi C]	Group [Ny oswaldoi s.s./Ny evansae/Ny konderi C]
Ny_oswaldoi_ss_14_(MZ014183)	Ny_oswaldoi_ss_14_(MZ014183)	Ny_oswaldoi_ss_14_(MZ014183)
REF_Ny_oswaldoi_ss_ES08_11_07_(JF923721)	REF_Ny_oswaldoi_ss_ES08_11_07_(JF923721)	REF_Ny_oswaldoi_ss_ES08_11_07_(JF923721)
REF_Ny_oswaldoi_ss_SP03_06_(JF923724)	REF_Ny_oswaldoi_ss_SP03_06_(JF923724)	REF_Ny_oswaldoi_ss_SP03_06_(JF923724)
REF_Ny_oswaldoi_ss_AM173_1_(MH844332)	REF_Ny_oswaldoi_ss_AM173_1_(MH844332)	REF_Ny_oswaldoi_ss_AM173_1_(MH844332)
REF_Ny_oswaldo_ss_KF809126	REF_Ny_oswaldo_ss_KF809126	REF_Ny_oswaldo_ss_KF809126
REF_Ny_oswaldoi_ss_KF809128	REF_Ny_oswaldoi_ss_KF809128	REF_Ny_oswaldoi_ss_KF809128
Ny_evansae_11_(MZ014206)	Ny_evansae_11_(MZ014206)	Ny_evansae_11_(MZ014206)
Ny_evansae_13_(MZ014207)	Ny_evansae_13_(MZ014207)	Ny_evansae_13_(MZ014207)
Ny_evansae_23_(MZ014208)	Ny_evansae_23_(MZ014208)	Ny_evansae_23_(MZ014208)
REF_Ny_evansae_SP28_5_(MF381711)	REF_Ny_evansae_SP28_5_(MF381711)	REF_Ny_evansae_SP28_5_(MF381711)
REF_An_evansae_SP12_28_(JF923701)	REF_An_evansae_SP12_28_(JF923701)	REF_An_evansae_SP12_28_(JF923701)
REF_An_evansae_SP18_27_(JF923702)	REF_An_evansae_SP18_27_(JF923702)	REF_An_evansae_SP18_27_(JF923702)
REF_evansae_Argentina_OEO_COI_(MZ389774)	REF_evansae_Argentina_OEO_COI_(MZ389774)	REF_evansae_Argentina_OEO_COI_(MZ389774)
Ny_konderi_C_10_(MZ014210)	Ny_konderi_C_10_(MZ014210)	Ny_konderi_C_10_(MZ014210)
Ny_konderi_C_12_(MZ014211)	Ny_konderi_C_12_(MZ014211)	Ny_konderi_C_12_(MZ014211)
REF_Ny_konderi_C_AC18_103_(MZ389752)	REF_Ny_konderi_C_AC18_103_(MZ389752)	REF_Ny_konderi_C_AC18_103_(MZ389752)
REF_Ny_konderi_coari_1630	REF_Ny_konderi_coari_1630	REF_Ny_konderi_coari_1630
REF_Ny_konderi_C_PR19_9_1_(JF437973)	REF_Ny_konderi_C_PR19_9_1_(JF437973)	REF_Ny_konderi_C_PR19_9_1_(JF437973)
REF_Ny_konderi_C_PR06_2_13_(JF437969)	REF_Ny_konderi_C_PR06_2_13_(JF437969)	REF_Ny_konderi_C_PR06_2_13_(JF437969)
REF_Ny_konderi_C_PR14_1_9_(JF437970)	REF_Ny_konderi_C_PR14_1_9_(JF437970)	REF_Ny_konderi_C_PR14_1_9_(JF437970)
REF_Ny_konderi_C_PR14_3_17_(JF437971)	REF_Ny_konderi_C_PR14_3_17_(JF437971)	REF_Ny_konderi_C_PR14_3_17_(JF437971)
REF_Ny_konderi_C_PR14_9_108_(JF437972)	REF_Ny_konderi_C_PR14_9_108_(JF437972)	REF_Ny_konderi_C_PR14_9_108_(JF437972)
REF_Ny_konderi_C_RO18_1_6_(JF437974)	REF_Ny_konderi_C_RO18_1_6_(JF437974)	REF_Ny_konderi_C_RO18_1_6_(JF437974)
Ny_oswaldoi_B_1480_(MZ014301)
Ny_oswaldoi_B_1578_(MZ014302)	Group [Ny oswaldois B]	Group [Ny oswaldois B]
Ny_oswaldoi_B_165_(MZ014303)	Ny_oswaldoi_B_1480_(MZ014301)	Ny_oswaldoi_B_1480_(MZ014301)
Ny_oswaldoi_B_2135_(MZ014304)	Ny_oswaldoi_B_1578_(MZ014302)	Ny_oswaldoi_B_1578_(MZ014302)
Ny_oswaldoi_B_2551_(MZ014305)	Ny_oswaldoi_B_165_(MZ014303)	Ny_oswaldoi_B_165_(MZ014303)
Ny_oswaldoi_B_2898_(MZ014306)	Ny_oswaldoi_B_2135_(MZ014304)	Ny_oswaldoi_B_2135_(MZ014304)
Ny_oswaldoi_B_3134_(MZ014307)	Ny_oswaldoi_B_2551_(MZ014305)	Ny_oswaldoi_B_2551_(MZ014305)
Ny_oswaldoi_B_3423_(MZ014308)	Ny_oswaldoi_B_2898_(MZ014306)	Ny_oswaldoi_B_2898_(MZ014306)
Ny_oswaldoi_B_3446_(MZ014309)	Ny_oswaldoi_B_3134_(MZ014307)	Ny_oswaldoi_B_3134_(MZ014307)
Ny_oswaldoi_B_3447_(MZ014310)	Ny_oswaldoi_B_3423_(MZ014308)	Ny_oswaldoi_B_3423_(MZ014308)
Ny_oswaldoi_B_3487_(MZ014311)	Ny_oswaldoi_B_3446_(MZ014309)	Ny_oswaldoi_B_3446_(MZ014309)
Ny_oswaldoi_B_3602_(MZ014312)	Ny_oswaldoi_B_3447_(MZ014310)	Ny_oswaldoi_B_3447_(MZ014310)
Ny_oswaldoi_B_3661_(MZ014313)	Ny_oswaldoi_B_3487_(MZ014311)	Ny_oswaldoi_B_3487_(MZ014311)
Ny_oswaldoi_B_3758_(MZ014314)	Ny_oswaldoi_B_3602_(MZ014312)	Ny_oswaldoi_B_3602_(MZ014312)
Ny_oswaldoi_B_438_(MZ014315)	Ny_oswaldoi_B_3661_(MZ014313)	Ny_oswaldoi_B_3661_(MZ014313)
Ny_oswaldoi_B_745_(MZ014316)	Ny_oswaldoi_B_3758_(MZ014314)	Ny_oswaldoi_B_3758_(MZ014314)
REF_Ny_oswaldoi_B_KC555056	Ny_oswaldoi_B_438_(MZ014315)	Ny_oswaldoi_B_438_(MZ014315)
REF_Ny_oswaldoi_B_KC555073	Ny_oswaldoi_B_745_(MZ014316)	Ny_oswaldoi_B_745_(MZ014316)
Ny_konderi_sl_15_(MZ014212)	REF_Ny_oswaldoi_B_KC555056	REF_Ny_oswaldoi_B_KC555056
Ny_konderi_sl_26_(MZ014213)	REF_Ny_oswaldoi_B_KC555073	REF_Ny_oswaldoi_B_KC555073
REF_Ny_konderi_AC106_31_(MH844123)
REF_Ny_konderi_AC106_6_(MH844124)	Group [Ny konderi sl]	Group [Ny konderi sl]
REF_Ny_konderi_AC106_7_(MH844125)	Ny_konderi_sl_15_(MZ014212)	Ny_konderi_sl_15_(MZ014212)
REF_Ny_konderi_AC393_2_(MH844215)	Ny_konderi_sl_26_(MZ014213)	Ny_konderi_sl_26_(MZ014213)
REF_Ny_konderi_AC430_7_(MH844246)	REF_Ny_konderi_AC106_31_(MH844123)	REF_Ny_konderi_AC106_31_(MH844123)
REF_Ny_konderi_AC46_6_(MH844274)	REF_Ny_konderi_AC106_6_(MH844124)	REF_Ny_konderi_AC106_6_(MH844124)
REF_Ny_konderi_AC48_3_(MH844286)	REF_Ny_konderi_AC106_7_(MH844125)	REF_Ny_konderi_AC106_7_(MH844125)
REF_Ny_konderi_AC52_11_(MH844298)	REF_Ny_konderi_AC393_2_(MH844215)	REF_Ny_konderi_AC393_2_(MH844215)
REF_Ny_konderi_AP15_11_(JF437966)	REF_Ny_konderi_AC430_7_(MH844246)	REF_Ny_konderi_AC430_7_(MH844246)
REF_Ny_konderi_AP25_1_100_(JF437967)	REF_Ny_konderi_AC46_6_(MH844274)	REF_Ny_konderi_AC46_6_(MH844274)
REF_Ny_konderi_AP25_11_24_(JF437968)	REF_Ny_konderi_AC48_3_(MH844286)	REF_Ny_konderi_AC48_3_(MH844286)
REF_Ny_konderi_AP21_43_(JF923716)	REF_Ny_konderi_AC52_11_(MH844298)	REF_Ny_konderi_AC52_11_(MH844298)
REF_Ny_konderi_KF809030	REF_Ny_konderi_AP15_11_(JF437966)	REF_Ny_konderi_AP15_11_(JF437966)
REF_Ny_konderi_KF809031	REF_Ny_konderi_AP25_1_100_(JF437967)	REF_Ny_konderi_AP25_1_100_(JF437967)
REF_Ny_konderi_KF809032	REF_Ny_konderi_AP25_11_24_(JF437968)	REF_Ny_konderi_AP25_11_24_(JF437968)
REF_Ny_konderi_KF809033	REF_Ny_konderi_AP21_43_(JF923716)	REF_Ny_konderi_AP21_43_(JF923716)
	REF_Ny_konderi_KF809030	REF_Ny_konderi_KF809030
	REF_Ny_konderi_KF809031	REF_Ny_konderi_KF809031
	REF_Ny_konderi_KF809032	REF_Ny_konderi_KF809032
	REF_Ny_konderi_KF809033	REF_Ny_konderi_KF809033
Group [Ny oswaldoi s.l.]	Group [Ny oswaldoi s.l.]	Group [Ny oswaldoi s.l.]
REF_Ny_oswaldoi_sl_SP22_9_(JN413704)	REF_Ny_oswaldoi_sl_SP22_9_(JN413704)	REF_Ny_oswaldoi_sl_SP22_9_(JN413704)
Group [An_aff_guarao]	Group [An_aff_guarao]	Group [An_aff_guarao]
An_aff_guarao_1485_(MZ014105)	An_aff_guarao_1485_(MZ014105)	An_aff_guarao_1485_(MZ014105)
An_aff_guarao_3387_(MZ014107)	An_aff_guarao_3387_(MZ014107)	An_aff_guarao_3387_(MZ014107)
An_aff_guarao_3522_(MZ014109)	An_aff_guarao_3522_(MZ014109)	An_aff_guarao_3522_(MZ014109)
An_aff_guarao_3736_(MZ014114)	An_aff_guarao_3736_(MZ014114)	An_aff_guarao_3736_(MZ014114)
An_aff_guarao_3753_(MZ014116)	An_aff_guarao_3753_(MZ014116)	An_aff_guarao_3753_(MZ014116)
An_aff_guarao_3614_(MZ014168)	An_aff_guarao_3614_(MZ014168)	An_aff_guarao_3614_(MZ014168)
An_aff_guarao_200_(MZ014184)	An_aff_guarao_200_(MZ014184)	An_aff_guarao_200_(MZ014184)
An_aff_guarao_2024_(MZ014185)	An_aff_guarao_2024_(MZ014185)	An_aff_guarao_2024_(MZ014185)
An_aff_guarao_2093_(MZ014186)	An_aff_guarao_2093_(MZ014186)	An_aff_guarao_2093_(MZ014186)
An_aff_guarao_3397_(MZ014187)	An_aff_guarao_3397_(MZ014187)	An_aff_guarao_3397_(MZ014187)
An_aff_guarao_3398_(MZ014188)	An_aff_guarao_3398_(MZ014188)	An_aff_guarao_3398_(MZ014188)
An_aff_guarao_3404_(MZ014189)	An_aff_guarao_3404_(MZ014189)	An_aff_guarao_3404_(MZ014189)
An_aff_guarao_3610_(MZ014190)	An_aff_guarao_3610_(MZ014190)	An_aff_guarao_3610_(MZ014190)
An_aff_guarao_3622_(MZ014191)	An_aff_guarao_3622_(MZ014191)	An_aff_guarao_3622_(MZ014191)
An_aff_guarao_3623_(MZ014192)	An_aff_guarao_3623_(MZ014192)	An_aff_guarao_3623_(MZ014192)
An_aff_guarao_3632_(MZ014193)	An_aff_guarao_3632_(MZ014193)	An_aff_guarao_3632_(MZ014193)
An_aff_guarao_3675_(MZ014194)	An_aff_guarao_3675_(MZ014194)	An_aff_guarao_3675_(MZ014194)
An_aff_guarao_3705_(MZ014195)	An_aff_guarao_3705_(MZ014195)	An_aff_guarao_3705_(MZ014195)
An_aff_guarao_3750_(MZ014196)	An_aff_guarao_3750_(MZ014196)	An_aff_guarao_3750_(MZ014196)
An_aff_guarao_M12_(MZ014197)	An_aff_guarao_M12_(MZ014197)	An_aff_guarao_M12_(MZ014197)
Group [An near fluminensis group 1 ]	Group [An near fluminensis group 1 ]	Group [An near fluminensis group 1 ]
An_near_fluminensis_G1_1651_(MZ014133)	An_near_fluminensis_G1_1651_(MZ014133)	An_near_fluminensis_G1_1651_(MZ014133)
An_near_fluminensis_G1_2143_(MZ014134)	An_near_fluminensis_G1_2143_(MZ014134)	An_near_fluminensis_G1_2143_(MZ014134)
An_near_fluminensis_G1_3149_(MZ014135)	An_near_fluminensis_G1_3149_(MZ014135)	An_near_fluminensis_G1_3149_(MZ014135)
An_near_fluminensis_G1_674_(MZ014136)	An_near_fluminensis_G1_674_(MZ014136)	An_near_fluminensis_G1_674_(MZ014136)
REF_An_near_fluminensis_G1_AC44_34_(MH844256)	REF_An_near_fluminensis_G1_AC44_34_(MH844256)	REF_An_near_fluminensis_G1_AC44_34_(MH844256)
REF_An_near_fluminensis_G1_AC44_36_(MH844258)	REF_An_near_fluminensis_G1_AC44_36_(MH844258)	REF_An_near_fluminensis_G1_AC44_36_(MH844258)
REF_An_near_fluminensis_G1_AC45_54_(MH844270)	REF_An_near_fluminensis_G1_AC45_54_(MH844270)	REF_An_near_fluminensis_G1_AC45_54_(MH844270)
REF_An_near_fluminensis_G1_AC47_16_(MH844277)	REF_An_near_fluminensis_G1_AC47_16_(MH844277)	REF_An_near_fluminensis_G1_AC47_16_(MH844277)
REF_An_near_fluminensis_G1_AC49_24_(MH844289)	REF_An_near_fluminensis_G1_AC49_24_(MH844289)	REF_An_near_fluminensis_G1_AC49_24_(MH844289)
REF_An_near_fluminensis_G1_AC49_25_(MH844290)	REF_An_near_fluminensis_G1_AC49_25_(MH844290)	REF_An_near_fluminensis_G1_AC49_25_(MH844290)
REF_An_near_fluminensis_G1_AC49_26_(MH844291)	REF_An_near_fluminensis_G1_AC49_26_(MH844291)	REF_An_near_fluminensis_G1_AC49_26_(MH844291)
REF_An_near_fluminensis_G1_AC50_22_(MH844294)	REF_An_near_fluminensis_G1_AC50_22_(MH844294)	REF_An_near_fluminensis_G1_AC50_22_(MH844294)
REF_An_near_fluminensis_G1_AC51_7_(MH844297)	REF_An_near_fluminensis_G1_AC51_7_(MH844297)	REF_An_near_fluminensis_G1_AC51_7_(MH844297)
REF_An_near_fluminensis_G1_AC53_39_(MH844300)	REF_An_near_fluminensis_G1_AC53_39_(MH844300)	REF_An_near_fluminensis_G1_AC53_39_(MH844300)
REF_An_near_fluminensis_G1_AC53_40_(MH844301)	REF_An_near_fluminensis_G1_AC53_40_(MH844301)	REF_An_near_fluminensis_G1_AC53_40_(MH844301)
REF_An_near_fluminensis_G1_AC53_41_(MH844302)	REF_An_near_fluminensis_G1_AC53_41_(MH844302)	REF_An_near_fluminensis_G1_AC53_41_(MH844302)
REF_An_near_fluminensis_G1_AC53_42_(MH844303)	REF_An_near_fluminensis_G1_AC53_42_(MH844303)	REF_An_near_fluminensis_G1_AC53_42_(MH844303)
REF_An_near_fluminensis_G1_AC53_43_(MH844304)	REF_An_near_fluminensis_G1_AC53_43_(MH844304)	REF_An_near_fluminensis_G1_AC53_43_(MH844304)
REF_An_near_fluminensis_G1_AC53_44_(MH844305)	REF_An_near_fluminensis_G1_AC53_44_(MH844305)	REF_An_near_fluminensis_G1_AC53_44_(MH844305)
REF_An_near_fluminensis_G1_AC53_45_(MH844306)	REF_An_near_fluminensis_G1_AC53_45_(MH844306)	REF_An_near_fluminensis_G1_AC53_45_(MH844306)
REF_An_near_fluminensis_G1_AC53_46_(MH844307)	REF_An_near_fluminensis_G1_AC53_46_(MH844307)	REF_An_near_fluminensis_G1_AC53_46_(MH844307)
REF_An_near_fluminensis_G1_AC53_47_(MH844308)	REF_An_near_fluminensis_G1_AC53_47_(MH844308)	REF_An_near_fluminensis_G1_AC53_47_(MH844308)
REF_An_near_fluminensis_G1_AC53_48_(MH844309)	REF_An_near_fluminensis_G1_AC53_48_(MH844309)	REF_An_near_fluminensis_G1_AC53_48_(MH844309)
REF_An_near_fluminensis_G1_AC53_49_(MH844310)	REF_An_near_fluminensis_G1_AC53_49_(MH844310)	REF_An_near_fluminensis_G1_AC53_49_(MH844310)
REF_An_near_fluminensis_G1_AC961_(MH844323)	REF_An_near_fluminensis_G1_AC961_(MH844323)	REF_An_near_fluminensis_G1_AC961_(MH844323)
Group [Ny darlingi]	Group [Ny darlingi]	Group [Ny darlingi]
Ny_darlingi_1989_(MZ014198)	Ny_darlingi_1989_(MZ014198)	Ny_darlingi_1989_(MZ014198)
Ny_darlingi_2416_(MZ014199)	Ny_darlingi_2416_(MZ014199)	Ny_darlingi_2416_(MZ014199)
Ny_darlingi_3286_(MZ014200)	Ny_darlingi_3286_(MZ014200)	Ny_darlingi_3286_(MZ014200)
REF_Ny_darlingi_AC152_4_(MH844142)	REF_Ny_darlingi_AC152_4_(MH844142)	REF_Ny_darlingi_AC152_4_(MH844142)
REF_Ny_darlingi_AC20_21_100_(JF923693)	REF_Ny_darlingi_AC20_21_100_(JF923693)	REF_Ny_darlingi_AC20_21_100_(JF923693)
REF_Ny_darlingi_AC305_36_(MH844188)	REF_Ny_darlingi_AC305_36_(MH844188)	REF_Ny_darlingi_AC305_36_(MH844188)
REF_Ny_darlingi_AC436_5_(MH844251)	REF_Ny_darlingi_AC436_5_(MH844251)	REF_Ny_darlingi_AC436_5_(MH844251)
REF_Ny_darlingi_AM112_1_(MH844329)	REF_Ny_darlingi_AM112_1_(MH844329)	REF_Ny_darlingi_AM112_1_(MH844329)
REF_Ny_darlingi_AM21_25_(MH844333)	REF_Ny_darlingi_AM21_25_(MH844333)	REF_Ny_darlingi_AM21_25_(MH844333)
REF_Ny_darlingi_AM21_26_(MH844334)	REF_Ny_darlingi_AM21_26_(MH844334)	REF_Ny_darlingi_AM21_26_(MH844334)
REF_Ny_darlingi_AM42_128_(MH844343)	REF_Ny_darlingi_AM42_128_(MH844343)	REF_Ny_darlingi_AM42_128_(MH844343)
REF_Ny_darlingi_AP13_03_06_(JF923694)	REF_Ny_darlingi_AP13_03_06_(JF923694)	REF_Ny_darlingi_AP13_03_06_(JF923694)
REF_Ny_darlingi_AP17_01_10_(JF923695)	REF_Ny_darlingi_AP17_01_10_(JF923695)	REF_Ny_darlingi_AP17_01_10_(JF923695)
Group [An_aff_guarao]	Group [An_aff_guarao]	Group [An_aff_guarao]
An_aff_guarao_215_(MZ014106)	An_aff_guarao_215_(MZ014106)	An_aff_guarao_215_(MZ014106)
An_aff_guarao_3438_(MZ014108)	An_aff_guarao_3438_(MZ014108)	An_aff_guarao_3438_(MZ014108)
An_aff_guarao_3621_(MZ014110)	An_aff_guarao_3621_(MZ014110)	An_aff_guarao_3621_(MZ014110)
An_aff_guarao_3631_(MZ014111)	An_aff_guarao_3631_(MZ014111)	An_aff_guarao_3631_(MZ014111)
An_aff_guarao_3680_(MZ014112)	An_aff_guarao_3680_(MZ014112)	An_aff_guarao_3680_(MZ014112)
An_aff_guarao_3732_(MZ014113)	An_aff_guarao_3732_(MZ014113)	An_aff_guarao_3732_(MZ014113)
An_aff_guarao_3742_(MZ014115)	An_aff_guarao_3742_(MZ014115)	An_aff_guarao_3742_(MZ014115)
An_aff_guarao_3762_(MZ014117)	An_aff_guarao_3762_(MZ014117)	An_aff_guarao_3762_(MZ014117)
An_aff_guarao_2000_(MZ014160)	An_aff_guarao_2000_(MZ014160)	An_aff_guarao_2000_(MZ014160)
An_aff_guarao_2649_(MZ014161)	An_aff_guarao_2649_(MZ014161)	An_aff_guarao_2649_(MZ014161)
An_aff_guarao_3394_(MZ014162)	An_aff_guarao_3394_(MZ014162)	An_aff_guarao_3394_(MZ014162)
An_aff_guarao_3399_(MZ014163)	An_aff_guarao_3399_(MZ014163)	An_aff_guarao_3399_(MZ014163)
An_aff_guarao_3456_(MZ014164)	An_aff_guarao_3456_(MZ014164)	An_aff_guarao_3456_(MZ014164)
An_aff_guarao_3467_(MZ014165)	An_aff_guarao_3467_(MZ014165)	An_aff_guarao_3467_(MZ014165)
An_aff_guarao_3471_(MZ014166)	An_aff_guarao_3471_(MZ014166)	An_aff_guarao_3471_(MZ014166)
An_aff_guarao_3474_(MZ014167)	An_aff_guarao_3474_(MZ014167)	An_aff_guarao_3474_(MZ014167)
An_aff_guarao_3626_(MZ014169)	An_aff_guarao_3626_(MZ014169)	An_aff_guarao_3626_(MZ014169)
An_aff_guarao_3745_(MZ014170)	An_aff_guarao_3745_(MZ014170)	An_aff_guarao_3745_(MZ014170)
An_aff_guarao_3749_(MZ014171)	An_aff_guarao_3749_(MZ014171)	An_aff_guarao_3749_(MZ014171)
An_aff_guarao_3757_(MZ014172)	An_aff_guarao_3757_(MZ014172)	An_aff_guarao_3757_(MZ014172)
Group [Ny triannulatus]	Group [Ny triannulatus]	Group [Ny triannulatus]
Ny_triannulatus_2164_(MZ014317)	Ny_triannulatus_2164_(MZ014317)	Ny_triannulatus_2164_(MZ014317)
Ny_triannulatus_2598_(MZ014318)	Ny_triannulatus_2598_(MZ014318)	Ny_triannulatus_2598_(MZ014318)
Ny_triannulatus_2645_(MZ014319)	Ny_triannulatus_2645_(MZ014319)	Ny_triannulatus_2645_(MZ014319)
Ny_triannulatus_679_(MZ014320)	Ny_triannulatus_679_(MZ014320)	Ny_triannulatus_679_(MZ014320)
REF_Ny_triannulatus_AC1_108_(JF923732)	REF_Ny_triannulatus_AC1_108_(JF923732)	REF_Ny_triannulatus_AC1_108_(JF923732)
REF_Ny_triannulatus_AC45_33_(MH844266)	REF_Ny_triannulatus_AC45_33_(MH844266)	REF_Ny_triannulatus_AC45_33_(MH844266)
REF_Ny_triannulatus_AC45_34_(MH844267)	REF_Ny_triannulatus_AC45_34_(MH844267)	REF_Ny_triannulatus_AC45_34_(MH844267)
REF_Ny_triannulatus_AC45_35_(MH844268)	REF_Ny_triannulatus_AC45_35_(MH844268)	REF_Ny_triannulatus_AC45_35_(MH844268)
REF_Ny_triannulatus_AP17_04_01_(JF923733)	REF_Ny_triannulatus_AP17_04_01_(JF923733)	REF_Ny_triannulatus_AP17_04_01_(JF923733)
REF_Ny_triannulatus_ES03_03_01_(JF923734)	REF_Ny_triannulatus_ES03_03_01_(JF923734)	REF_Ny_triannulatus_ES03_03_01_(JF923734)
REF_Ny_triannulatus_KR909640	REF_Ny_triannulatus_KR909640	REF_Ny_triannulatus_KR909640
REF_Ny_triannulatus_KR909651	REF_Ny_triannulatus_KR909651	REF_Ny_triannulatus_KR909651
REF_Ny_triannulatus_KR909652	REF_Ny_triannulatus_KR909652	REF_Ny_triannulatus_KR909652
REF_Ny_triannulatus_KR909653	REF_Ny_triannulatus_KR909653	REF_Ny_triannulatus_KR909653
REF_Ny_triannulatus_KR909654	REF_Ny_triannulatus_KR909654	REF_Ny_triannulatus_KR909654
REF_Ny_triannulatus_KR909655	REF_Ny_triannulatus_KR909655	REF_Ny_triannulatus_KR909655
REF_Ny_triannulatus_KR909656	REF_Ny_triannulatus_KR909656	REF_Ny_triannulatus_KR909656
REF_Ny_triannulatus_KR909657	REF_Ny_triannulatus_KR909657	REF_Ny_triannulatus_KR909657
REF_Ny_triannulatus_KR909658	REF_Ny_triannulatus_KR909658	REF_Ny_triannulatus_KR909658
REF_Ny_triannulatus_KR909660	REF_Ny_triannulatus_KR909660	REF_Ny_triannulatus_KR909660
REF_Ny_triannulatus_KR909661	REF_Ny_triannulatus_KR909661	REF_Ny_triannulatus_KR909661
REF_Ny_triannulatus_KR909662	REF_Ny_triannulatus_KR909662	REF_Ny_triannulatus_KR909662
REF_Ny_triannulatus_KR909663	REF_Ny_triannulatus_KR909663	REF_Ny_triannulatus_KR909663
REF_Ny_triannulatus_KR909664	REF_Ny_triannulatus_KR909664	REF_Ny_triannulatus_KR909664
REF_Ny_triannulatus_KR909665	REF_Ny_triannulatus_KR909665	REF_Ny_triannulatus_KR909665
REF_Ny_triannulatus_MG56_12_03_(JF923735)	REF_Ny_triannulatus_MG56_12_03_(JF923735)	REF_Ny_triannulatus_MG56_12_03_(JF923735)
REF_Ny_triannulatus_SP09_02_(JF923736)	REF_Ny_triannulatus_SP09_02_(JF923736)	REF_Ny_triannulatus_SP09_02_(JF923736)
REF_Ny_triannulatus_KR909659	REF_Ny_triannulatus_KR909659	REF_Ny_triannulatus_KR909659
Group [Ke neivai B]	Group [Ke neivai B]	Group [Ke neivai B]
Ke_neivai_B_2856_(MZ014176)	Ke_neivai_B_2856_(MZ014176)	Ke_neivai_B_2856_(MZ014176)
Group [An near costai group 1]	Group [An near costai group 1]	Group [An near costai group 1]
An_near_costai_G1_3137_(MZ014118)	An_near_costai_G1_3137_(MZ014118)	An_near_costai_G1_3137_(MZ014118)
An_near_costai_G1_4178_(MZ014119)	An_near_costai_G1_4178_(MZ014119)	An_near_costai_G1_4178_(MZ014119)
An_near_costai_G1_4179_(MZ014120)	An_near_costai_G1_4179_(MZ014120)	An_near_costai_G1_4179_(MZ014120)
An_near_costai_G1_4213_(MZ014121)	An_near_costai_G1_4213_(MZ014121)	An_near_costai_G1_4213_(MZ014121)
An_near_costai_G1_4219_(MZ014122)	An_near_costai_G1_4219_(MZ014122)	An_near_costai_G1_4219_(MZ014122)
REF_An_near_costai_G1_AC107_2_(MH844127)	REF_An_near_costai_G1_AC107_2_(MH844127)	REF_An_near_costai_G1_AC107_2_(MH844127)
REF_An_near_costai_G1_AC111_1_(MH844131)	REF_An_near_costai_G1_AC111_1_(MH844131)	REF_An_near_costai_G1_AC111_1_(MH844131)
REF_An_near_costai_G1_AC202_7_(MH844146)	REF_An_near_costai_G1_AC202_7_(MH844146)	REF_An_near_costai_G1_AC202_7_(MH844146)
REF_An_near_costai_G1_AC202_8_(MH844147)	REF_An_near_costai_G1_AC202_8_(MH844147)	REF_An_near_costai_G1_AC202_8_(MH844147)
REF_An_near_costai_G1_AC291_2_(MH844185)	REF_An_near_costai_G1_AC291_2_(MH844185)	REF_An_near_costai_G1_AC291_2_(MH844185)
REF_An_near_costai_G1_AC316_7_(MH844196)	REF_An_near_costai_G1_AC316_7_(MH844196)	REF_An_near_costai_G1_AC316_7_(MH844196)
REF_An_near_costai_G1_AC204_1_(MH844148)	REF_An_near_costai_G1_AC204_1_(MH844148)	REF_An_near_costai_G1_AC204_1_(MH844148)
REF_An_near_costai_G1_AC214_10_(MH844151)	REF_An_near_costai_G1_AC214_10_(MH844151)	REF_An_near_costai_G1_AC214_10_(MH844151)
REF_An_near_costai_G1_AC267_3_(MH844177)	REF_An_near_costai_G1_AC267_3_(MH844177)	REF_An_near_costai_G1_AC267_3_(MH844177)
REF_An_near_costai_G1_AC281_1_(MH844182)	REF_An_near_costai_G1_AC281_1_(MH844182)	REF_An_near_costai_G1_AC281_1_(MH844182)
REF_An_near_costai_G1_AC314_4_(MH844190)	REF_An_near_costai_G1_AC314_4_(MH844190)	REF_An_near_costai_G1_AC314_4_(MH844190)
REF_An_near_costai_G1_AC314_5_(MH844191)	REF_An_near_costai_G1_AC314_5_(MH844191)	REF_An_near_costai_G1_AC314_5_(MH844191)
REF_An_near_costai_G1_AC43_94_(MH844253)	REF_An_near_costai_G1_AC43_94_(MH844253)	REF_An_near_costai_G1_AC43_94_(MH844253)
REF_An_near_costai_G1_AC48_24_(MH844284)	REF_An_near_costai_G1_AC48_24_(MH844284)	REF_An_near_costai_G1_AC48_24_(MH844284)
REF_An_near_costai_G1_AC97_1_(MH844324)	REF_An_near_costai_G1_AC97_1_(MH844324)	REF_An_near_costai_G1_AC97_1_(MH844324)
REF_An_near_costai_G1_AM126_56_(MH844115)	REF_An_near_costai_G1_AM126_56_(MH844115)	REF_An_near_costai_G1_AM126_56_(MH844115)
REF_An_near_costai_G1_AM400_141_(MZ389713)	REF_An_near_costai_G1_AM400_141_(MZ389713)	REF_An_near_costai_G1_AM400_141_(MZ389713)
REF_An_near_costai_G1_AC314_6_(MH844192)	REF_An_near_costai_G1_AC314_6_(MH844192)	REF_An_near_costai_G1_AC314_6_(MH844192)
REF_An_near_costai_G1_AM294_5_(MZ389714)	REF_An_near_costai_G1_AM294_5_(MZ389714)	REF_An_near_costai_G1_AM294_5_(MZ389714)
REF_An_near_costai_G1_AM32_2_(MH844338)	REF_An_near_costai_G1_AM32_2_(MH844338)	REF_An_near_costai_G1_AM32_2_(MH844338)
REF_An_near_costai_G1_AM436_2_(MZ389715)	REF_An_near_costai_G1_AM436_2_(MZ389715)	REF_An_near_costai_G1_AM436_2_(MZ389715)
REF_An_near_costai_G1_AM449_2_(MZ389716)	REF_An_near_costai_G1_AM449_2_(MZ389716)	REF_An_near_costai_G1_AM449_2_(MZ389716)
REF_An_near_costai_G1_AC214_11_(MH844152)	REF_An_near_costai_G1_AC214_11_(MH844152)	REF_An_near_costai_G1_AC214_11_(MH844152)
REF_An_near_costai_G1_AC268_1_(MH844178)	REF_An_near_costai_G1_AC268_1_(MH844178)	REF_An_near_costai_G1_AC268_1_(MH844178)
REF_An_near_costai_G1_AC278_1_(MH844180)	REF_An_near_costai_G1_AC278_1_(MH844180)	REF_An_near_costai_G1_AC278_1_(MH844180)
REF_An_near_costai_G1_AC280_2_(MH844181)	REF_An_near_costai_G1_AC280_2_(MH844181)	REF_An_near_costai_G1_AC280_2_(MH844181)
REF_An_near_costai_G1_AC292_1_(MH844184)	REF_An_near_costai_G1_AC292_1_(MH844184)	REF_An_near_costai_G1_AC292_1_(MH844184)
REF_An_near_costai_G1_AC371_3_(MH844203)	REF_An_near_costai_G1_AC371_3_(MH844203)	REF_An_near_costai_G1_AC371_3_(MH844203)
REF_An_costai_JX205128	REF_An_costai_JX205128	REF_An_costai_JX205128
REF_An_costai_KF698865	REF_An_costai_KF698865	REF_An_costai_KF698865
Group [Ny dunhami/Ny goeldii/ Ny nuneztovari]	Group [Ny dunhami/Ny goeldii/ Ny nuneztovari]	Group [Ny dunhami/Ny goeldii/ Ny nuneztovari]
Ny_dunhami_16_(MZ014201)	Ny_dunhami_16_(MZ014201)	Ny_dunhami_16_(MZ014201)
Ny_dunhami_17_(MZ014202)	Ny_dunhami_17_(MZ014202)	Ny_dunhami_17_(MZ014202)
Ny_dunhami_21_(MZ014203)	Ny_dunhami_21_(MZ014203)	Ny_dunhami_21_(MZ014203)
Ny_dunhami_24_(MZ014204)	Ny_dunhami_24_(MZ014204)	Ny_dunhami_24_(MZ014204)
Ny_dunhami_25_(MZ014205)	Ny_dunhami_25_(MZ014205)	Ny_dunhami_25_(MZ014205)
REF_Ny_dunhami_AC150_1_(MH844138)	REF_Ny_dunhami_AC150_1_(MH844138)	REF_Ny_dunhami_AC150_1_(MH844138)
REF_Ny_dunhami_AC152_1_(MH844139)	REF_Ny_dunhami_AC152_1_(MH844139)	REF_Ny_dunhami_AC152_1_(MH844139)
REF_Ny_dunhami_AC152_2_(MH844140)	REF_Ny_dunhami_AC152_2_(MH844140)	REF_Ny_dunhami_AC152_2_(MH844140)
REF_Ny_dunhami_AM32_7_(MH844141)	REF_Ny_dunhami_AM32_7_(MH844141)	REF_Ny_dunhami_AM32_7_(MH844141)
REF_Ny_dunhami_AM81_12_(MH844354)	REF_Ny_dunhami_AM81_12_(MH844354)	REF_Ny_dunhami_AM81_12_(MH844354)
REF_Ny_dunhami_AM81_8_(MH844355)	REF_Ny_dunhami_AM81_8_(MH844355)	REF_Ny_dunhami_AM81_8_(MH844355)
REF_Ny_dunhami_AM81_9_(MH844356)	REF_Ny_dunhami_AM81_9_(MH844356)	REF_Ny_dunhami_AM81_9_(MH844356)
REF_Ny_dunhami_BRAM13_06_(JF923698)	REF_Ny_dunhami_BRAM13_06_(JF923698)	REF_Ny_dunhami_BRAM13_06_(JF923698)
REF_Ny_dunhami_BRAM13_07_(JF923699)	REF_Ny_dunhami_BRAM13_07_(JF923699)	REF_Ny_dunhami_BRAM13_07_(JF923699)
REF_Ny_dunhami_BRAM13_113_(JF923700)	REF_Ny_dunhami_BRAM13_113_(JF923700)	REF_Ny_dunhami_BRAM13_113_(JF923700)
Ny_goeldii_3519_(MZ014209)	Ny_goeldii_3519_(MZ014209)	Ny_goeldii_3519_(MZ014209)
REF_Ny_goeldii_AM349_331_(MZ389749)	REF_Ny_goeldii_AM349_331_(MZ389749)	REF_Ny_goeldii_AM349_331_(MZ389749)
REF_Ny_goeldii_AM425_28_(MZ389751)	REF_Ny_goeldii_AM425_28_(MZ389751)	REF_Ny_goeldii_AM425_28_(MZ389751)
REF_Ny_goeldii_AM408_3_(MZ389750)	REF_Ny_goeldii_AM408_3_(MZ389750)	REF_Ny_goeldii_AM408_3_(MZ389750)
REF_Ny_goeldii_AM73_104_(MH844346)	REF_Ny_goeldii_AM73_104_(MH844346)	REF_Ny_goeldii_AM73_104_(MH844346)
REF_Ny_goeldii_AM73_105_(MH844347)	REF_Ny_goeldii_AM73_105_(MH844347)	REF_Ny_goeldii_AM73_105_(MH844347)
REF_Ny_goeldii_AM73_107_(MH844349)	REF_Ny_goeldii_AM73_107_(MH844349)	REF_Ny_goeldii_AM73_107_(MH844349)
REF_Ny_goeldii_AM73_112_(MH844351)	REF_Ny_goeldii_AM73_112_(MH844351)	REF_Ny_goeldii_AM73_112_(MH844351)
REF_Ny_goeldii_AM74_29_(MH844352)	REF_Ny_goeldii_AM74_29_(MH844352)	REF_Ny_goeldii_AM74_29_(MH844352)
REF_Ny_goeldii_BRAM03_01_(JF923704)	REF_Ny_goeldii_BRAM03_01_(JF923704)	REF_Ny_goeldii_BRAM03_01_(JF923704)
REF_Ny_goeldii_BRAM22_101_(JF923705)	REF_Ny_goeldii_BRAM22_101_(JF923705)	REF_Ny_goeldii_BRAM22_101_(JF923705)
REF_Ny_goeldii_1Hap1Grp1_(KU865529)	REF_Ny_goeldii_1Hap1Grp1_(KU865529)	REF_Ny_goeldii_1Hap1Grp1_(KU865529)
REF_Ny_goeldii_1Hap2Grp3_(KU865530)	REF_Ny_goeldii_1Hap2Grp3_(KU865530)	REF_Ny_goeldii_1Hap2Grp3_(KU865530)
REF_Ny_goeldii_1Hap3Grp3_(KU865531)	REF_Ny_goeldii_1Hap3Grp3_(KU865531)	REF_Ny_goeldii_1Hap3Grp3_(KU865531)
REF_Ny_goeldii_1Hap4Grp1_(KU865532)	REF_Ny_goeldii_1Hap4Grp1_(KU865532)	REF_Ny_goeldii_1Hap4Grp1_(KU865532)
REF_Ny_goeldii_1Hap6Grp1_(KU865534)	REF_Ny_goeldii_1Hap6Grp1_(KU865534)	REF_Ny_goeldii_1Hap6Grp1_(KU865534)
REF_Ny_goeldii_1Hap8Grp1_(KU865536)	REF_Ny_goeldii_1Hap8Grp1_(KU865536)	REF_Ny_goeldii_1Hap8Grp1_(KU865536)
REF_Ny_goeldii_1Hap10Grp1_(KU865538)	REF_Ny_goeldii_1Hap10Grp1_(KU865538)	REF_Ny_goeldii_1Hap10Grp1_(KU865538)
REF_Ny_goeldii_1Hap12Grp1_(KU865540)	REF_Ny_goeldii_1Hap12Grp1_(KU865540)	REF_Ny_goeldii_1Hap12Grp1_(KU865540)
REF_Ny_goeldii_1Hap16Grp4_(KU865544)	REF_Ny_goeldii_1Hap16Grp4_(KU865544)	REF_Ny_goeldii_1Hap16Grp4_(KU865544)
REF_Ny_goeldii_1Hap17Grp4_(KU865545)	REF_Ny_goeldii_1Hap17Grp4_(KU865545)	REF_Ny_goeldii_1Hap17Grp4_(KU865545)
REF_Ny_goeldii_1Hap18Grp4_(KU865546)	REF_Ny_goeldii_1Hap18Grp4_(KU865546)	REF_Ny_goeldii_1Hap18Grp4_(KU865546)
REF_Ny_goeldii_1Hap20Grp5_(KU865548)	REF_Ny_goeldii_1Hap20Grp5_(KU865548)	REF_Ny_goeldii_1Hap20Grp5_(KU865548)
REF_Ny_goeldii_1Hap21Grp4_(KU865549)	REF_Ny_goeldii_1Hap21Grp4_(KU865549)	REF_Ny_goeldii_1Hap21Grp4_(KU865549)
REF_Ny_goeldii_1Hap22Grp4_(KU865550)	REF_Ny_goeldii_1Hap22Grp4_(KU865550)	REF_Ny_goeldii_1Hap22Grp4_(KU865550)
REF_Ny_goeldii_1Hap23Grp4_(KU865551)	REF_Ny_goeldii_1Hap23Grp4_(KU865551)	REF_Ny_goeldii_1Hap23Grp4_(KU865551)
REF_Ny_goeldii_PA7_02_02_(JF923706)	REF_Ny_goeldii_PA7_02_02_(JF923706)	REF_Ny_goeldii_PA7_02_02_(JF923706)
REF_Ny_goeldii_PA7_03_08_(JF923707)	REF_Ny_goeldii_PA7_03_08_(JF923707)	REF_Ny_goeldii_PA7_03_08_(JF923707)
REF_Ny_goeldii_PA7_04_03_(JF923708)	REF_Ny_goeldii_PA7_04_03_(JF923708)	REF_Ny_goeldii_PA7_04_03_(JF923708)
REF_Ny_goeldii_PA7_17_02_(JF923709)	REF_Ny_goeldii_PA7_17_02_(JF923709)	REF_Ny_goeldii_PA7_17_02_(JF923709)
REF_Ny_goeldii_RO189_5_(MH844368)	REF_Ny_goeldii_RO189_5_(MH844368)	REF_Ny_goeldii_RO189_5_(MH844368)
REF_Ny_goeldii_RO2_13_(JF923711)	REF_Ny_goeldii_RO2_13_(JF923711)	REF_Ny_goeldii_RO2_13_(JF923711)
Ny_nuneztovari_3579_(MZ014220)	Ny_nuneztovari_3579_(MZ014220)	Ny_nuneztovari_3579_(MZ014220)
Ny_nuneztovari_M2_1_(MZ014221)	Ny_nuneztovari_M2_1_(MZ014221)	Ny_nuneztovari_M2_1_(MZ014221)
REF_Ny_nuneztovari_AM73_106_(MH844348)	REF_Ny_nuneztovari_AM73_106_(MH844348)	REF_Ny_nuneztovari_AM73_106_(MH844348)
REF_Ny_nuneztovari_AM73_111_(MH844350)	REF_Ny_nuneztovari_AM73_111_(MH844350)	REF_Ny_nuneztovari_AM73_111_(MH844350)
REF_Ny_nuneztovari_AM74_30_(MH844353)	REF_Ny_nuneztovari_AM74_30_(MH844353)	REF_Ny_nuneztovari_AM74_30_(MH844353)
REF_Ny_nuneztovari_1Hap28Grp2	REF_Ny_nuneztovari_1Hap28Grp2	REF_Ny_nuneztovari_1Hap28Grp2
REF_Ny_nuneztovari_1Hap29Grp2	REF_Ny_nuneztovari_1Hap29Grp2	REF_Ny_nuneztovari_1Hap29Grp2
REF_Ny_nuneztovari_RO1_107_(JF923710)	REF_Ny_nuneztovari_RO1_107_(JF923710)	REF_Ny_nuneztovari_RO1_107_(JF923710)
REF_Ny_nuneztovari_RO20_02_03_(JF923713)	REF_Ny_nuneztovari_RO20_02_03_(JF923713)	REF_Ny_nuneztovari_RO20_02_03_(JF923713)
REF_Ny_nuneztovari_RO4_02_(JF923712)	REF_Ny_nuneztovari_RO4_02_(JF923712)	REF_Ny_nuneztovari_RO4_02_(JF923712)
REF_Ny_nuneztovari_AM349_488_(MZ389758)	REF_Ny_nuneztovari_AM349_488_(MZ389758)	REF_Ny_nuneztovari_AM349_488_(MZ389758)
REF_Ny_nuneztovari_AM394_73_(MZ389759)	REF_Ny_nuneztovari_AM394_73_(MZ389759)	REF_Ny_nuneztovari_AM394_73_(MZ389759)
REF_Ny_nuneztovari_AM400_137_(MZ389760)	REF_Ny_nuneztovari_AM400_137_(MZ389760)	REF_Ny_nuneztovari_AM400_137_(MZ389760)
REF_Ny_nuneztovari_AM400_138_(MZ389761)	REF_Ny_nuneztovari_AM400_138_(MZ389761)	REF_Ny_nuneztovari_AM400_138_(MZ389761)
REF_Ny_nuneztovari_AM400_139_(MZ389762)	REF_Ny_nuneztovari_AM400_139_(MZ389762)	REF_Ny_nuneztovari_AM400_139_(MZ389762)
REF_Ny_nuneztovari_AM338_7_(MZ389757)	REF_Ny_nuneztovari_AM338_7_(MZ389757)	REF_Ny_nuneztovari_AM338_7_(MZ389757)
REF_Ny_nuneztovari_AM412_12_(MZ389763)	REF_Ny_nuneztovari_AM412_12_(MZ389763)	REF_Ny_nuneztovari_AM412_12_(MZ389763)
REF_Ny_nuneztovari_AM412_13_(MZ389764)	REF_Ny_nuneztovari_AM412_13_(MZ389764)	REF_Ny_nuneztovari_AM412_13_(MZ389764)
REF_Ny_nuneztovari_AM412_14_(MZ389765)	REF_Ny_nuneztovari_AM412_14_(MZ389765)	REF_Ny_nuneztovari_AM412_14_(MZ389765)
REF_Ny_nuneztovari_AM424_82_(MZ389766)	REF_Ny_nuneztovari_AM424_82_(MZ389766)	REF_Ny_nuneztovari_AM424_82_(MZ389766)
REF_Ny_nuneztovari_AM424_83_(MZ389767)	REF_Ny_nuneztovari_AM424_83_(MZ389767)	REF_Ny_nuneztovari_AM424_83_(MZ389767)
REF_Ny_nuneztovari_AM424_85_(MZ389768)	REF_Ny_nuneztovari_AM424_85_(MZ389768)	REF_Ny_nuneztovari_AM424_85_(MZ389768)
Group [Ke lepidota]	Group [Ke lepidota]	Group [Ke lepidota]
Ke_lepidota_681_(MZ014159)	Ke_lepidota_681_(MZ014159)	Ke_lepidota_681_(MZ014159)
REF_Ke_lepidota_(JQ041282)	REF_Ke_lepidota_(JQ041282)	REF_Ke_lepidota_(JQ041282)
REF_Ke_lepidota_(JQ041284)	REF_Ke_lepidota_(JQ041284)	REF_Ke_lepidota_(JQ041284)
REF_Ke_lepidota_(KF670991)	REF_Ke_lepidota_(KF670991)	REF_Ke_lepidota_(KF670991)
Group [An mattogrossensis]	Group [An mattogrossensis group1]	Group [An mattogrossensis]
An_mattogrossensis_M18_1_(MZ014173)	An_mattogrossensis_M18_1_(MZ014173)	An_mattogrossensis_M18_1_(MZ014173)
REF_An_mattogrossensis_(JX205126)		REF_An_mattogrossensis_(JX205126)
REF_An_mattogrossensis_(KF698873)	Group [An mattogrossensis group2]	REF_An_mattogrossensis_(KF698873)
REF_An_mattogrossensis_(KF698874)	REF_An_mattogrossensis_(JX205126)	REF_An_mattogrossensis_(KF698874)
	REF_An_mattogrossensis_(KF698873)
	REF_An_mattogrossensis_(KF698874)
Group [Ny tadei]	Group [Ny tadei]	Group [Ny tadei]
Ny_tadei_18_(MZ014216)	Ny_tadei_18_(MZ014216)	Ny_tadei_18_(MZ014216)
Ny_tadei_19_(MZ014217)	Ny_tadei_19_(MZ014217)	Ny_tadei_19_(MZ014217)
Ny_tadei_20_(MZ014218)	Ny_tadei_20_(MZ014218)	Ny_tadei_20_(MZ014218)
Ny_tadei_22_(MZ014219)	Ny_tadei_22_(MZ014219)	Ny_tadei_22_(MZ014219)
REF_Ny_tadei_AC526_1_(MZ389754)	REF_Ny_tadei_AC526_1_(MZ389754)	REF_Ny_tadei_AC526_1_(MZ389754)
REF_Ny_tadei_AC538_22_(MZ389755)	REF_Ny_tadei_AC538_22_(MZ389755)	REF_Ny_tadei_AC538_22_(MZ389755)
REF_Ny_tadei_AM466_1_(MZ389756)	REF_Ny_tadei_AM466_1_(MZ389756)	REF_Ny_tadei_AM466_1_(MZ389756)
REF_Ny_tadei_AC105_3_(MH844120)	REF_Ny_tadei_AC105_3_(MH844120)	REF_Ny_tadei_AC105_3_(MH844120)
REF_Ny_tadei_AC105_5_(MH844121)	REF_Ny_tadei_AC105_5_(MH844121)	REF_Ny_tadei_AC105_5_(MH844121)
REF_Ny_tadei_AC107_13_(MH844126)	REF_Ny_tadei_AC107_13_(MH844126)	REF_Ny_tadei_AC107_13_(MH844126)
REF_Ny_tadei_AC112_1_(MH844132)	REF_Ny_tadei_AC112_1_(MH844132)	REF_Ny_tadei_AC112_1_(MH844132)
REF_Ny_tadei_AC112_4_(MH844133)	REF_Ny_tadei_AC112_4_(MH844133)	REF_Ny_tadei_AC112_4_(MH844133)
REF_Ny_tadei_AC149_1_(MH844136)	REF_Ny_tadei_AC149_1_(MH844136)	REF_Ny_tadei_AC149_1_(MH844136)
REF_Ny_tadei_AC149_10_(MH844134)	REF_Ny_tadei_AC149_10_(MH844134)	REF_Ny_tadei_AC149_10_(MH844134)
REF_Ny_tadei_AC149_11_(MH844135)	REF_Ny_tadei_AC149_11_(MH844135)	REF_Ny_tadei_AC149_11_(MH844135)
REF_Ny_tadei_AC149_2_(MH844137)	REF_Ny_tadei_AC149_2_(MH844137)	REF_Ny_tadei_AC149_2_(MH844137)
REF_Ny_tadei_AC152_3_(MH844141)	REF_Ny_tadei_AC152_3_(MH844141)	REF_Ny_tadei_AC152_3_(MH844141)
REF_Ny_tadei_AC18_16_(JF437965)	REF_Ny_tadei_AC18_16_(JF437965)	REF_Ny_tadei_AC18_16_(JF437965)
REF_Ny_tadei_AC204_2_(MH844149)	REF_Ny_tadei_AC204_2_(MH844149)	REF_Ny_tadei_AC204_2_(MH844149)
REF_Ny_tadei_AC214_14_(MH844155)	REF_Ny_tadei_AC214_14_(MH844155)	REF_Ny_tadei_AC214_14_(MH844155)
REF_Ny_tadei_AC214_16_(MH844157)	REF_Ny_tadei_AC214_16_(MH844157)	REF_Ny_tadei_AC214_16_(MH844157)
REF_Ny_tadei_AC225_12_(MH844163)	REF_Ny_tadei_AC225_12_(MH844163)	REF_Ny_tadei_AC225_12_(MH844163)
REF_Ny_tadei_AC225_13_(MH844164)	REF_Ny_tadei_AC225_13_(MH844164)	REF_Ny_tadei_AC225_13_(MH844164)
REF_Ny_tadei_AC225_14_(MH844165)	REF_Ny_tadei_AC225_14_(MH844165)	REF_Ny_tadei_AC225_14_(MH844165)
REF_Ny_tadei_AC26_1_(MH844174)	REF_Ny_tadei_AC26_1_(MH844174)	REF_Ny_tadei_AC26_1_(MH844174)
REF_Ny_tadei_AC264_1_(MH844175)	REF_Ny_tadei_AC264_1_(MH844175)	REF_Ny_tadei_AC264_1_(MH844175)
REF_Ny_tadei_AC266_2_(MH844176)	REF_Ny_tadei_AC266_2_(MH844176)	REF_Ny_tadei_AC266_2_(MH844176)
REF_Ny_tadei_AC269_1_(MH844179)	REF_Ny_tadei_AC269_1_(MH844179)	REF_Ny_tadei_AC269_1_(MH844179)
REF_Ny_tadei_AC29_1_(MH844117)	REF_Ny_tadei_AC29_1_(MH844117)	REF_Ny_tadei_AC29_1_(MH844117)
REF_Ny_tadei_AC30_13_(MH844186)	REF_Ny_tadei_AC30_13_(MH844186)	REF_Ny_tadei_AC30_13_(MH844186)
REF_Ny_tadei_AC31_1_(MH844189)	REF_Ny_tadei_AC31_1_(MH844189)	REF_Ny_tadei_AC31_1_(MH844189)
REF_Ny_tadei_AC314_7_(MH844193)	REF_Ny_tadei_AC314_7_(MH844193)	REF_Ny_tadei_AC314_7_(MH844193)
REF_Ny_tadei_AC314_8_(MH844194)	REF_Ny_tadei_AC314_8_(MH844194)	REF_Ny_tadei_AC314_8_(MH844194)
REF_Ny_tadei_AC314_9_(MH844195)	REF_Ny_tadei_AC314_9_(MH844195)	REF_Ny_tadei_AC314_9_(MH844195)
REF_Ny_tadei_AC322_2_(MH844198)	REF_Ny_tadei_AC322_2_(MH844198)	REF_Ny_tadei_AC322_2_(MH844198)
REF_Ny_tadei_AC352_1_(MH844199)	REF_Ny_tadei_AC352_1_(MH844199)	REF_Ny_tadei_AC352_1_(MH844199)
REF_Ny_tadei_AC365_7_(MH844201)	REF_Ny_tadei_AC365_7_(MH844201)	REF_Ny_tadei_AC365_7_(MH844201)
REF_Ny_tadei_AC366_3_(MH844202)	REF_Ny_tadei_AC366_3_(MH844202)	REF_Ny_tadei_AC366_3_(MH844202)
REF_Ny_tadei_AC389_1_(MH844205)	REF_Ny_tadei_AC389_1_(MH844205)	REF_Ny_tadei_AC389_1_(MH844205)
REF_Ny_tadei_AC389_2_(MH844116)	REF_Ny_tadei_AC389_2_(MH844116)	REF_Ny_tadei_AC389_2_(MH844116)
REF_Ny_tadei_AC389_7_(MH844206)	REF_Ny_tadei_AC389_7_(MH844206)	REF_Ny_tadei_AC389_7_(MH844206)
REF_Ny_tadei_AC389_8_(MH844207)	REF_Ny_tadei_AC389_8_(MH844207)	REF_Ny_tadei_AC389_8_(MH844207)
REF_Ny_tadei_AC390_1_(MH844208)	REF_Ny_tadei_AC390_1_(MH844208)	REF_Ny_tadei_AC390_1_(MH844208)
REF_Ny_tadei_AC390_5_(MH844209)	REF_Ny_tadei_AC390_5_(MH844209)	REF_Ny_tadei_AC390_5_(MH844209)
REF_Ny_tadei_AC390_7_(MH844210)	REF_Ny_tadei_AC390_7_(MH844210)	REF_Ny_tadei_AC390_7_(MH844210)
REF_Ny_tadei_AC391_1_(MH844211)	REF_Ny_tadei_AC391_1_(MH844211)	REF_Ny_tadei_AC391_1_(MH844211)
REF_Ny_tadei_AC391_2_(MH844212)	REF_Ny_tadei_AC391_2_(MH844212)	REF_Ny_tadei_AC391_2_(MH844212)
REF_Ny_tadei_AC392_1_(MH844213)	REF_Ny_tadei_AC392_1_(MH844213)	REF_Ny_tadei_AC392_1_(MH844213)
REF_Ny_tadei_AC392_2_(MH844214)	REF_Ny_tadei_AC392_2_(MH844214)	REF_Ny_tadei_AC392_2_(MH844214)
REF_Ny_tadei_AC394_1_(MH844216)	REF_Ny_tadei_AC394_1_(MH844216)	REF_Ny_tadei_AC394_1_(MH844216)
REF_Ny_tadei_AC395_1_(MH844217)	REF_Ny_tadei_AC395_1_(MH844217)	REF_Ny_tadei_AC395_1_(MH844217)
REF_Ny_tadei_AC395_2_(MH844218)	REF_Ny_tadei_AC395_2_(MH844218)	REF_Ny_tadei_AC395_2_(MH844218)
REF_Ny_tadei_AC395_3_(MH844219)	REF_Ny_tadei_AC395_3_(MH844219)	REF_Ny_tadei_AC395_3_(MH844219)
REF_Ny_tadei_AC395_4_(MH844220)	REF_Ny_tadei_AC395_4_(MH844220)	REF_Ny_tadei_AC395_4_(MH844220)
REF_Ny_tadei_AC395_5_(MH844221)	REF_Ny_tadei_AC395_5_(MH844221)	REF_Ny_tadei_AC395_5_(MH844221)
REF_Ny_tadei_AC401_23_(MH844223)	REF_Ny_tadei_AC401_23_(MH844223)	REF_Ny_tadei_AC401_23_(MH844223)
REF_Ny_tadei_AC401_24_(MH844224)	REF_Ny_tadei_AC401_24_(MH844224)	REF_Ny_tadei_AC401_24_(MH844224)
REF_Ny_tadei_AC401_25_(MH844225)	REF_Ny_tadei_AC401_25_(MH844225)	REF_Ny_tadei_AC401_25_(MH844225)
REF_Ny_tadei_AC401_26_(MH844226)	REF_Ny_tadei_AC401_26_(MH844226)	REF_Ny_tadei_AC401_26_(MH844226)
REF_Ny_tadei_AC402_7_(MH844227)	REF_Ny_tadei_AC402_7_(MH844227)	REF_Ny_tadei_AC402_7_(MH844227)
REF_Ny_tadei_AC402_8_(MH844228)	REF_Ny_tadei_AC402_8_(MH844228)	REF_Ny_tadei_AC402_8_(MH844228)
REF_Ny_tadei_AC403_4_(MH844229)	REF_Ny_tadei_AC403_4_(MH844229)	REF_Ny_tadei_AC403_4_(MH844229)
REF_Ny_tadei_AC405_1_(MH844230)	REF_Ny_tadei_AC405_1_(MH844230)	REF_Ny_tadei_AC405_1_(MH844230)
REF_Ny_tadei_AC430_1_(MH844245)	REF_Ny_tadei_AC430_1_(MH844245)	REF_Ny_tadei_AC430_1_(MH844245)
REF_Ny_tadei_AC430_8_(MH844247)	REF_Ny_tadei_AC430_8_(MH844247)	REF_Ny_tadei_AC430_8_(MH844247)
REF_Ny_tadei_AC430_9_(MH844248)	REF_Ny_tadei_AC430_9_(MH844248)	REF_Ny_tadei_AC430_9_(MH844248)
REF_Ny_tadei_AC44_1_(MH844254)	REF_Ny_tadei_AC44_1_(MH844254)	REF_Ny_tadei_AC44_1_(MH844254)
REF_Ny_tadei_AC44_33_(MH844255)	REF_Ny_tadei_AC44_33_(MH844255)	REF_Ny_tadei_AC44_33_(MH844255)
REF_Ny_tadei_AC447_1_(MH844260)	REF_Ny_tadei_AC447_1_(MH844260)	REF_Ny_tadei_AC447_1_(MH844260)
REF_Ny_tadei_AC447_2_(MH844261)	REF_Ny_tadei_AC447_2_(MH844261)	REF_Ny_tadei_AC447_2_(MH844261)
REF_Ny_tadei_AC450_1_(MH844262)	REF_Ny_tadei_AC450_1_(MH844262)	REF_Ny_tadei_AC450_1_(MH844262)
REF_Ny_tadei_AC451_6_(MH844263)	REF_Ny_tadei_AC451_6_(MH844263)	REF_Ny_tadei_AC451_6_(MH844263)
REF_Ny_tadei_AC451_7_(MH844264)	REF_Ny_tadei_AC451_7_(MH844264)	REF_Ny_tadei_AC451_7_(MH844264)
REF_Ny_tadei_AC45_29_(MH844265)	REF_Ny_tadei_AC45_29_(MH844265)	REF_Ny_tadei_AC45_29_(MH844265)
REF_Ny_tadei_AC45_37_(MH844269)	REF_Ny_tadei_AC45_37_(MH844269)	REF_Ny_tadei_AC45_37_(MH844269)
REF_Ny_tadei_AC46_13_(MH844271)	REF_Ny_tadei_AC46_13_(MH844271)	REF_Ny_tadei_AC46_13_(MH844271)
REF_Ny_tadei_AC46_38_(MH844272)	REF_Ny_tadei_AC46_38_(MH844272)	REF_Ny_tadei_AC46_38_(MH844272)
REF_Ny_tadei_AC46_47_(MH844273)	REF_Ny_tadei_AC46_47_(MH844273)	REF_Ny_tadei_AC46_47_(MH844273)
REF_Ny_tadei_AC47_13_(MH844275)	REF_Ny_tadei_AC47_13_(MH844275)	REF_Ny_tadei_AC47_13_(MH844275)
REF_Ny_tadei_AC47_21_(MH844281)	REF_Ny_tadei_AC47_21_(MH844281)	REF_Ny_tadei_AC47_21_(MH844281)
REF_Ny_tadei_AC47_22_(MH844282)	REF_Ny_tadei_AC47_22_(MH844282)	REF_Ny_tadei_AC47_22_(MH844282)
REF_Ny_tadei_AC48_21_(MH844283)	REF_Ny_tadei_AC48_21_(MH844283)	REF_Ny_tadei_AC48_21_(MH844283)
REF_Ny_tadei_AC49_18_(MH844287)	REF_Ny_tadei_AC49_18_(MH844287)	REF_Ny_tadei_AC49_18_(MH844287)
REF_Ny_tadei_AC49_23_(MH844288)	REF_Ny_tadei_AC49_23_(MH844288)	REF_Ny_tadei_AC49_23_(MH844288)
REF_Ny_tadei_AC50_20_(MH844293)	REF_Ny_tadei_AC50_20_(MH844293)	REF_Ny_tadei_AC50_20_(MH844293)
REF_Ny_tadei_AC50_7_(MH844295)	REF_Ny_tadei_AC50_7_(MH844295)	REF_Ny_tadei_AC50_7_(MH844295)
REF_Ny_tadei_AC51_6_(MH844296)	REF_Ny_tadei_AC51_6_(MH844296)	REF_Ny_tadei_AC51_6_(MH844296)
REF_Ny_tadei_AC53_29_(MH844299)	REF_Ny_tadei_AC53_29_(MH844299)	REF_Ny_tadei_AC53_29_(MH844299)
REF_Ny_tadei_AC53_64_(MH844311)	REF_Ny_tadei_AC53_64_(MH844311)	REF_Ny_tadei_AC53_64_(MH844311)
REF_Ny_tadei_AC53_72_(MH844312)	REF_Ny_tadei_AC53_72_(MH844312)	REF_Ny_tadei_AC53_72_(MH844312)
REF_Ny_tadei_AC53_73_(MH844313)	REF_Ny_tadei_AC53_73_(MH844313)	REF_Ny_tadei_AC53_73_(MH844313)
REF_Ny_tadei_AM47_3_(MH844344)	REF_Ny_tadei_AM47_3_(MH844344)	REF_Ny_tadei_AM47_3_(MH844344)
REF_Ny_near_konderi_(KF670997)	REF_Ny_near_konderi_(KF670997)	REF_Ny_near_konderi_(KF670997)
REF_Ny_near_konderi_(KF809137)	REF_Ny_near_konderi_(KF809137)	REF_Ny_near_konderi_(KF809137)
Group [Ny argyritarsis s.s.]	Group [Ny argyritarsis s.s.]	Group [Ny argyritarsis s.s.]
REF_Ny_argyritarsis_ss_DF_F1_(MZ389741)	REF_Ny_argyritarsis_ss_DF_F1_(MZ389741)	REF_Ny_argyritarsis_ss_DF_F1_(MZ389741)
REF_Ny_argyritarsis_ss_DF_F2_(MZ389742)	REF_Ny_argyritarsis_ss_DF_F2_(MZ389742)	REF_Ny_argyritarsis_ss_DF_F2_(MZ389742)
REF_Ny_argyritarsis_ss_MG168_138_(MZ389743)	REF_Ny_argyritarsis_ss_MG168_138_(MZ389743)	REF_Ny_argyritarsis_ss_MG168_138_(MZ389743)
Group [Ny argyritarsis s.l.]	Group [Ny argyritarsis s.l.]	Group [Ny argyritarsis s.l.]
REF_Ny_argyritarsis_sl_MG180_103_(MZ389740)	REF_Ny_argyritarsis_sl_MG180_103_(MZ389740)	REF_Ny_argyritarsis_sl_MG180_103_(MZ389740)
Group [Ny sawyeri]	Group [Ny sawyeri]	Group [Ny sawyeri]
REF_Ny_sawyeri_MG181_44_(MZ389773)	REF_Ny_sawyeri_MG181_44_(MZ389773)	REF_Ny_sawyeri_MG181_44_(MZ389773)
REF_Ny_sawyeri_(KT762356)	REF_Ny_sawyeri_(KT762356)	REF_Ny_sawyeri_(KT762356)
REF_Ny_sawyeri_(KT762352)	REF_Ny_sawyeri_(KT762352)	REF_Ny_sawyeri_(KT762352)
REF_Ny_sawyeri_(KT762351)	REF_Ny_sawyeri_(KT762351)	REF_Ny_sawyeri_(KT762351)
REF_Ny_sawyeri_(KT762350)	REF_Ny_sawyeri_(KT762350)	REF_Ny_sawyeri_(KT762350)
REF_Ny_sawyeri_MG04_03_(JF923684)	REF_Ny_sawyeri_MG04_03_(JF923684)	REF_Ny_sawyeri_MG04_03_(JF923684)
REF_Ny_sawyeri_CE20_8_3_(JF923683)	REF_Ny_sawyeri_CE20_8_3_(JF923683)	REF_Ny_sawyeri_CE20_8_3_(JF923683)
REF_Ny_sawyeri_CE17_14_100_(JF923681)	REF_Ny_sawyeri_CE17_14_100_(JF923681)	REF_Ny_sawyeri_CE17_14_100_(JF923681)
REF_Ny_sawyeri_CE20_18_A_(JF923682)	REF_Ny_sawyeri_CE20_18_A_(JF923682)	REF_Ny_sawyeri_CE20_18_A_(JF923682)
Group [Ny benarrochi B]	Group [Ny benarrochi B]	Group [Ny benarrochi B]
REF_Ny_benarrochi_B_AC214_15_(MH844156)	REF_Ny_benarrochi_B_AC214_15_(MH844156)	REF_Ny_benarrochi_B_AC214_15_(MH844156)
REF_Ny_benarrochi_B_AC232_3_(MH844170)	REF_Ny_benarrochi_B_AC232_3_(MH844170)	REF_Ny_benarrochi_B_AC232_3_(MH844170)
REF_Ny_benarrochi_B_AC235_3_(MH844171)	REF_Ny_benarrochi_B_AC235_3_(MH844171)	REF_Ny_benarrochi_B_AC235_3_(MH844171)
REF_Ny_benarrochi_B_AC246_76_(MH844173)	REF_Ny_benarrochi_B_AC246_76_(MH844173)	REF_Ny_benarrochi_B_AC246_76_(MH844173)
REF_Ny_benarrochi_B_AC514_10_(MZ389744)	REF_Ny_benarrochi_B_AC514_10_(MZ389744)	REF_Ny_benarrochi_B_AC514_10_(MZ389744)
REF_Ny_benarrochi_B_AC514_8_(MZ389747)	REF_Ny_benarrochi_B_AC514_8_(MZ389747)	REF_Ny_benarrochi_B_AC514_8_(MZ389747)
REF_Ny_benarrochi_B_AC515_3_(MZ389748)	REF_Ny_benarrochi_B_AC515_3_(MZ389748)	REF_Ny_benarrochi_B_AC515_3_(MZ389748)
REF_Ny_benarrochi_B_JX170904	REF_Ny_benarrochi_B_JX170904	REF_Ny_benarrochi_B_JX170904
REF_Ny_benarrochi_B_JX170907	REF_Ny_benarrochi_B_JX170907	REF_Ny_benarrochi_B_JX170907
REF_Ny_benarrochi_B_JX170909	REF_Ny_benarrochi_B_JX170909	REF_Ny_benarrochi_B_JX170909
REF_Ny_benarrochi_B_AC515_4_(MZ389745)	REF_Ny_benarrochi_B_AC515_4_(MZ389745)	REF_Ny_benarrochi_B_AC515_4_(MZ389745)
REF_Ny_benarrochi_B_AC519_4_(MZ389746)	REF_Ny_benarrochi_B_AC519_4_(MZ389746)	REF_Ny_benarrochi_B_AC519_4_(MZ389746)
REF_Ny_benarrochi_B_AC246_77_(MH844112)	REF_Ny_benarrochi_B_AC246_77_(MH844112)	REF_Ny_benarrochi_B_AC246_77_(MH844112)
Group [An fluminensis s.s.]	Group [An fluminensis s.s.]	Group [An fluminensis s.s.]
REF_An_near_fluminensis_ss_AC432_1_(MH844249)	REF_An_near_fluminensis_ss_AC432_1_(MH844249)	REF_An_near_fluminensis_ss_AC432_1_(MH844249)
REF_An_near_fluminensis_ss_AC44_35_(MH844257)	REF_An_near_fluminensis_ss_AC44_35_(MH844257)	REF_An_near_fluminensis_ss_AC44_35_(MH844257)
REF_An_near_fluminensis_ss_AC44_37_(MH844259)	REF_An_near_fluminensis_ss_AC44_37_(MH844259)	REF_An_near_fluminensis_ss_AC44_37_(MH844259)
REF_An_near_fluminensis_ss_AC47_19_(MH844280)	REF_An_near_fluminensis_ss_AC47_19_(MH844280)	REF_An_near_fluminensis_ss_AC47_19_(MH844280)
REF_An_near_fluminensis_ss_AC49_27_(MH844292)	REF_An_near_fluminensis_ss_AC49_27_(MH844292)	REF_An_near_fluminensis_ss_AC49_27_(MH844292)
REF_An_near_fluminensis_ss_AC514_4_(MZ389730)	REF_An_near_fluminensis_ss_AC514_4_(MZ389730)	REF_An_near_fluminensis_ss_AC514_4_(MZ389730)
REF_An_near_fluminensis_ss_AC48_26_(MH844285)	REF_An_near_fluminensis_ss_AC48_26_(MH844285)	REF_An_near_fluminensis_ss_AC48_26_(MH844285)
REF_An_near_fluminensis_(KF670992)	REF_An_near_fluminensis_(KF670992)	REF_An_near_fluminensis_(KF670992)
REF_An_near_fluminensis_(KF670993)	REF_An_near_fluminensis_(KF670993)	REF_An_near_fluminensis_(KF670993)
REF_An_near_fluminensis_(KF670994)	REF_An_near_fluminensis_(KF670994)	REF_An_near_fluminensis_(KF670994)
REF_An_near_fluminensis_(KF670996)	REF_An_near_fluminensis_(KF670996)	REF_An_near_fluminensis_(KF670996)
REF_An_near_fluminensis_(KF670995)	REF_An_near_fluminensis_(KF670995)	REF_An_near_fluminensis_(KF670995)
REF_An_fluminensis_ss_RJ04_1_(MF381677)	REF_An_fluminensis_ss_RJ04_1_(MF381677)	REF_An_fluminensis_ss_RJ04_1_(MF381677)
REF_An_fluminensis_ss_SP02_1_1_(MF381699)	REF_An_fluminensis_ss_SP02_1_1_(MF381699)	REF_An_fluminensis_ss_SP02_1_1_(MF381699)
Group [An near malefactor]	Group [An near malefactor]	Group [An near malefactor]
REF_An_near_malefactor_AC47_17_(MH844278)	REF_An_near_malefactor_AC47_17_(MH844278)	REF_An_near_malefactor_AC47_17_(MH844278)
REF_An_near_malefactor_AC532_3_(MZ389731)	REF_An_near_malefactor_AC532_3_(MZ389731)	REF_An_near_malefactor_AC532_3_(MZ389731)
REF_An_near_malefactor_AM448_2_(MZ389732)	REF_An_near_malefactor_AM448_2_(MZ389732)	REF_An_near_malefactor_AM448_2_(MZ389732)
REF_An_near_malefactor_AM449_3_(MZ389733)	REF_An_near_malefactor_AM449_3_(MZ389733)	REF_An_near_malefactor_AM449_3_(MZ389733)
Group [Ny albitarsis s.s.]	Group [Ny albitarsis s.s.]	Group [Ny albitarsis s.s./G/H/Ny deaneorum/Ny marajoara/Ny oryzalimnetes]
REF_Ny_albitarsis_ss_MG11_20_3_(JN413684)	REF_Ny_albitarsis_ss_MG11_20_3_(JN413684)	REF_Ny_albitarsis_ss_MG11_20_3_(JN413684)
REF_Ny_albitarsis_ss_SP104_2_2_(JN413685)	REF_Ny_albitarsis_ss_SP104_2_2_(JN413685)	REF_Ny_albitarsis_ss_SP104_2_2_(JN413685)
REF_Ny_albitarsis_ss_VP06_01_01_(JF923680)	REF_Ny_albitarsis_ss_VP06_01_01_(JF923680)	REF_Ny_albitarsis_ss_VP06_01_01_(JF923680)
]		REF_Ny_albitarsis_H_AC246_75_(MH844172)
Group [Ny albitarsis G/H/Ny deaneorum/Ny marajoara]	Group [Ny albitarsis H]	REF_Ny_albitarsis_H_AC246_78_(MH844113)
REF_Ny_albitarsis_H_AC246_75_(MH844172)	REF_Ny_albitarsis_H_AC246_75_(MH844172)	REF_Ny_albitarsis_H_AM134_4_(MH844330)
REF_Ny_albitarsis_H_AC246_78_(MH844113)	REF_Ny_albitarsis_H_AC246_78_(MH844113)	REF_Ny_deaneorum_AC01_07_(JF923696)
REF_Ny_albitarsis_H_AM134_4_(MH844330)	REF_Ny_albitarsis_H_AM134_4_(MH844330)	REF_Ny_deaneorum_AC02_02_(JF923697)
REF_Ny_deaneorum_AC01_07_(JF923696)		REF_Ny_deaneorum_AC423_6_(MH844231)
REF_Ny_deaneorum_AC02_02_(JF923697)	Group [Ny deaneorum]	REF_Ny_deaneorum_AC423_7_(MH844232)
REF_Ny_deaneorum_AC423_6_(MH844231)	REF_Ny_deaneorum_AC01_07_(JF923696)	REF_Ny_deaneorum_AC423_8_(MH844233)
REF_Ny_deaneorum_AC423_7_(MH844232)	REF_Ny_deaneorum_AC02_02_(JF923697)	REF_Ny_deaneorum_AC424_1_(MH844234)
REF_Ny_deaneorum_AC423_8_(MH844233)	REF_Ny_deaneorum_AC423_6_(MH844231)	REF_Ny_deaneorum_AC427_10_(MH844236)
REF_Ny_deaneorum_AC424_1_(MH844234)	REF_Ny_deaneorum_AC423_7_(MH844232)	REF_Ny_deaneorum_AC427_3_(MH844237)
REF_Ny_deaneorum_AC427_10_(MH844236)	REF_Ny_deaneorum_AC423_8_(MH844233)	REF_Ny_deaneorum_AC427_8_(MH844242)
REF_Ny_deaneorum_AC427_3_(MH844237)	REF_Ny_deaneorum_AC424_1_(MH844234)	REF_Ny_deaneorum_AC427_9_(MH844243)
REF_Ny_deaneorum_AC427_8_(MH844242)	REF_Ny_deaneorum_AC427_10_(MH844236)	REF_Ny_deaneorum_AC434_1_(MH844250)
REF_Ny_deaneorum_AC427_9_(MH844243)	REF_Ny_deaneorum_AC427_3_(MH844237)	REF_Ny_deaneorum_AC436_6_(MH844252)
REF_Ny_deaneorum_AC434_1_(MH844250)	REF_Ny_deaneorum_AC427_8_(MH844242)	REF_Ny_deaneorum_AC60_1_(MH844316)
REF_Ny_deaneorum_AC436_6_(MH844252)	REF_Ny_deaneorum_AC427_9_(MH844243)	REF_Ny_deaneorum_AC64_3_(MH844320)
REF_Ny_deaneorum_AC60_1_(MH844316)	REF_Ny_deaneorum_AC434_1_(MH844250)	REF_Ny_deaneorum_MS08_127_(JN413686)
REF_Ny_deaneorum_AC64_3_(MH844320)	REF_Ny_deaneorum_AC436_6_(MH844252)	REF_Ny_marajoara_AM401_106_(MZ389753)
REF_Ny_deaneorum_MS08_127_(JN413686)	REF_Ny_deaneorum_AC60_1_(MH844316)	REF_Ny_marajoara_AP21_50_1_(JN413702)
REF_Ny_marajoara_AM401_106_(MZ389753)	REF_Ny_deaneorum_AC64_3_(MH844320)	REF_Ny_marajoara_AP5_01_04_(JF923719)
REF_Ny_marajoara_AP21_50_1_(JN413702)	REF_Ny_deaneorum_MS08_127_(JN413686)	REF_Ny_marajoara_PA3_1_13_(JN413703)
REF_Ny_marajoara_AP5_01_04_(JF923719)		REF_Ny_oryzalimnetes_AC37_2_(MH844204)
REF_Ny_marajoara_PA3_1_13_(JN413703)	Group [Ny marajoara]	REF_Ny_oryzalimnetes_AC59_5_(MH844315)
REF_Ny_albitarsis_G_AM349_332_(MZ389738)	REF_Ny_marajoara_AM401_106_(MZ389753)	REF_Ny_oryzalimnetes_AC61_3_(MH844319)
	REF_Ny_marajoara_AP21_50_1_(JN413702)	REF_Ny_oryzalimnetes_AC99_1_(MH844325)
	REF_Ny_marajoara_AP5_01_04_(JF923719)	REF_Ny_oryzalimnetes_SP09_03_(JF923720)
		REF_Ny_albitarsis_G_AM349_333_(MZ389739)
Group [Ny oryzalimnetes]	Group [Ny oryzalimnetes]	REF_Ny_albitarsis_G_AM349_332_(MZ389738)
REF_Ny_oryzalimnetes_AC37_2_(MH844204)	REF_Ny_oryzalimnetes_AC37_2_(MH844204)
REF_Ny_oryzalimnetes_AC59_5_(MH844315)	REF_Ny_oryzalimnetes_AC59_5_(MH844315)
REF_Ny_oryzalimnetes_AC61_3_(MH844319)	REF_Ny_oryzalimnetes_AC61_3_(MH844319)
REF_Ny_oryzalimnetes_AC99_1_(MH844325)	REF_Ny_oryzalimnetes_AC99_1_(MH844325)
REF_Ny_oryzalimnetes_SP09_03_(JF923720)	REF_Ny_oryzalimnetes_SP09_03_(JF923720)
Group [Ny albitarsis s.l.]	Group [Ny albitarsis s.l.]
REF_Ny_albitarsis_G_AM349_333_(MZ389739)	REF_Ny_albitarsis_G_AM349_333_(MZ389739)
	Group [Ny albitarsis s.l.]
	REF_Ny_albitarsis_G_AM349_332_(MZ389738)
	REF_Ny_marajoara_PA3_1_13_(JN413703)
Group [An near costai group 2]	Group [An near costai group 2a]	Group [An near costai group 2]
REF_An_near_costai_G2_AC214_12_(MH844153)	REF_An_near_costai_G2_AC214_12_(MH844153)	REF_An_near_costai_G2_AC214_12_(MH844153)
REF_An_near_costai_G2_AM426_27_(MZ389722)	REF_An_near_costai_G2_AM426_27_(MZ389722)	REF_An_near_costai_G2_AM426_27_(MZ389722)
REF_An_near_costai_G2_AM442_14_(MZ389724)	REF_An_near_costai_G2_AM442_14_(MZ389724)	REF_An_near_costai_G2_AM442_14_(MZ389724)
REF_An_near_costai_G2_AC214_13_(MH844154)		REF_An_near_costai_G2_AC214_13_(MH844154)
REF_An_near_costai_G2_AC291_1_(MH844183)	Group [An near costai group 2b]	REF_An_near_costai_G2_AC291_1_(MH844183)
REF_An_near_costai_G2_AC321_5_(MH844197)	REF_An_near_costai_G2_AC214_13_(MH844154)	REF_An_near_costai_G2_AC321_5_(MH844197)
REF_An_near_costai_G2_AM407_1_(MZ389718)	REF_An_near_costai_G2_AC291_1_(MH844183)	REF_An_near_costai_G2_AM407_1_(MZ389718)
REF_An_near_costai_G2_AM436_4_(MZ389723)	REF_An_near_costai_G2_AC321_5_(MH844197)	REF_An_near_costai_G2_AM436_4_(MZ389723)
REF_An_near_costai_G2_AM442_4_(MZ389725)	REF_An_near_costai_G2_AM407_1_(MZ389718)	REF_An_near_costai_G2_AM442_4_(MZ389725)
REF_An_near_costai_G2_AM448_1_(MZ389726)	REF_An_near_costai_G2_AM436_4_(MZ389723)	REF_An_near_costai_G2_AM448_1_(MZ389726)
REF_An_near_costai_G2_AC214_9_(MH844160)	REF_An_near_costai_G2_AM442_4_(MZ389725)	REF_An_near_costai_G2_AC214_9_(MH844160)
REF_An_near_costai_G2_AM400_140_(MZ389717)	REF_An_near_costai_G2_AM448_1_(MZ389726)	REF_An_near_costai_G2_AM400_140_(MZ389717)
REF_An_near_costai_G2_AM424_80_(MZ389719)	REF_An_near_costai_G2_AC214_9_(MH844160)	REF_An_near_costai_G2_AM424_80_(MZ389719)
REF_An_near_costai_G2_AM425_27_(MZ389721)		REF_An_near_costai_G2_AM425_27_(MZ389721)
REF_An_near_costai_G2_AM424_81_(MZ389720)	Group [An near costai group 2c]	REF_An_near_costai_G2_AM424_81_(MZ389720)
	REF_An_near_costai_G2_AM400_140_(MZ389717)
	REF_An_near_costai_G2_AM424_80_(MZ389719)
	REF_An_near_costai_G2_AM425_27_(MZ389721)
	Group [An near costai group 2d]
	REF_An_near_costai_G2_AM424_81_(MZ389720)
Group [An peryassui group 2]	Group [An peryassui group 2]	Group [An peryassui group 2/group 3]
REF_An_peryassui_AC357_27_(MH844200)	REF_An_peryassui_AC357_27_(MH844200)	REF_An_peryassui_AC357_27_(MH844200)
REF_An_peryassui_AM442_13	REF_An_peryassui_AM442_13	REF_An_peryassui_AM442_13
REF_An_peryassui_AM442_16_(MZ389735)	REF_An_peryassui_AM442_16_(MZ389735)	REF_An_peryassui_AM442_16_(MZ389735)
REF_An_peryassui_AM460_11_(MZ389738)	REF_An_peryassui_AM460_11_(MZ389738)	REF_An_peryassui_AM460_11_(MZ389738)
REF_An_peryassui_AM442_15_(MZ389736)	REF_An_peryassui_AM442_15_(MZ389736)	REF_An_peryassui_AM442_15_(MZ389736)
REF_An_peryassui_PA12_7_6_(MF381661)	REF_An_peryassui_PA12_7_6_(MF381661)	REF_An_peryassui_PA12_7_6_(MF381661)
REF_An_peryassui_AM442_12 _(MZ389734)	REF_An_peryassui_AM442_12 _(MZ389734)	REF_An_peryassui_AM442_12 _(MZ389734)
REF_An_peryassui_(KF698875)	REF_An_peryassui_(KF698875)	REF_An_peryassui_(KF698875)
REF_An_peryassui_(KF698876)	REF_An_peryassui_(KF698876)	REF_An_peryassui_(KF698876)
REF_An_peryassui_(HM022405)	REF_An_peryassui_(HM022405)	REF_An_peryassui_(HM022405)
REF_An_peryassui_(KF698877)	REF_An_peryassui_(KF698877)	REF_An_peryassui_(KF698877)
		REF_An_peryassui_AP21_28_2_(MF381597)
Group [An peryassui group 3]	Group [An peryassui group 3]
REF_An_peryassui_AP21_28_2_(MF381597)	REF_An_peryassui_AP21_28_2_(MF381597)
Group [Ny albertoi/ Ny strodei]	Group [Ny albertoi/ Ny strodei]	Group [Ny albertoi/ Ny strodei]
REF_Ny_albertoi_MG07_12_4_(GU226678)	REF_Ny_albertoi_MG07_12_4_(GU226678)	REF_Ny_albertoi_MG07_12_4_(GU226678)
REF_Ny_albertoi_MG07_7_10_(GU226677)	REF_Ny_albertoi_MG07_7_10_(GU226677)	REF_Ny_albertoi_MG07_7_10_(GU226677)
REF_Ny_strodei_ES091_(GU226664)	REF_Ny_strodei_ES091_(GU226664)	REF_Ny_strodei_ES091_(GU226664)
REF_Ny_strodei_MG30_102_(GU226670)	REF_Ny_strodei_MG30_102_(GU226670)	REF_Ny_strodei_MG30_102_(GU226670)
REF_Ny_strodei_VP06_05_01_(JF923731)	REF_Ny_strodei_VP06_05_01_(JF923731)	REF_Ny_strodei_VP06_05_01_(JF923731)
REF_Ny_strodei_SPR04_07_(JF923730)	REF_Ny_strodei_SPR04_07_(JF923730)	REF_Ny_strodei_SPR04_07_(JF923730)
Group [Ny arthuri A]	Group [Ny arthuri A]	Group [Ny arthuri A]
REF_Ny_arthuri_A_MG07_6_3_(GU226681)	REF_Ny_arthuri_A_MG07_6_3_(GU226681)	REF_Ny_arthuri_A_MG07_6_3_(GU226681)
REF_Ny_arthuri_A_MG24_1 _(GU226682)	REF_Ny_arthuri_A_MG24_1 _(GU226682)	REF_Ny_arthuri_A_MG24_1 _(GU226682)
REF_Ny_arthuri_A_SP31_120_(GU226687)	REF_Ny_arthuri_A_SP31_120_(GU226687)	REF_Ny_arthuri_A_SP31_120_(GU226687)
Group [Ny arthuri C]	Group [Ny arthuri C]	Group [Ny arthuri C]
REF_Ny_arthuri_C_RO165_50_(MH844360)	REF_Ny_arthuri_C_RO165_50_(MH844360)	REF_Ny_arthuri_C_RO165_50_(MH844360)
REF_Ny_arthuri_C_RO8_104_(GU226690)	REF_Ny_arthuri_C_RO8_104_(GU226690)	REF_Ny_arthuri_C_RO8_104_(GU226690)
REF_Ny_arthuri_C_RO8_1_(GU226688)	REF_Ny_arthuri_C_RO8_1_(GU226688)	REF_Ny_arthuri_C_RO8_1_(GU226688)
Group [Ny benarrochi group 1 / group 2]	Group [Ny benarrochi group 1]	Group [Ny benarrochi group 1 / group 2]
REF_Ny_benarrochi_AC15_109_(JF923687)	REF_Ny_benarrochi_AC15_109_(JF923687)	REF_Ny_benarrochi_AC15_109_(JF923687)
REF_Ny_benarrochi_AC18_115_(JF923688)	REF_Ny_benarrochi_AC18_115_(JF923688)	REF_Ny_benarrochi_AC18_115_(JF923688)
REF_Ny_benarrochi_AC18_117_(JF923689)	REF_Ny_benarrochi_AC18_117_(JF923689)	REF_Ny_benarrochi_AC18_117_(JF923689)
REF_Ny_benarrochi_AC18_120_(JF923726)	REF_Ny_benarrochi_AC18_120_(JF923726)	REF_Ny_benarrochi_AC18_120_(JF923726)
REF_Ny_benarrochi_G1_AC427_7_(MH844241)	REF_Ny_benarrochi_G1_AC427_7_(MH844241)	REF_Ny_benarrochi_G1_AC427_7_(MH844241)
REF_Ny_benarrochi_G1_AC427_5_(MH844239)	REF_Ny_benarrochi_G1_AC427_5_(MH844239)	REF_Ny_benarrochi_G1_AC427_5_(MH844239)
REF_Ny_benarrochi_G1_AC427_6_(MH844240)	REF_Ny_benarrochi_G1_AC427_6_(MH844240)	REF_Ny_benarrochi_G1_AC427_6_(MH844240)
REF_Ny_benarrochi_G2_RO181_64_(MH844365)		REF_Ny_benarrochi_G2_RO181_64_(MH844365)
REF_Ny_benarrochi_G2_RO196_43_(MH844369)	Group [Ny benarrochi group 2]	REF_Ny_benarrochi_G2_RO196_43_(MH844369)
REF_Ny_benarrochi_G2_RO222_20_(MH844373)	REF_Ny_benarrochi_G2_RO181_64_(MH844365)	REF_Ny_benarrochi_G2_RO222_20_(MH844373)
	REF_Ny_benarrochi_G2_RO196_43_(MH844369)
	REF_Ny_benarrochi_G2_RO222_20_(MH844373)
Group [Ny braziliensis ]	Group [Ny braziliensis ]	Group [Ny braziliensis ]
REF_Ny_braziliensis_AC426_1_(MH844235)	REF_Ny_braziliensis_AC426_1_(MH844235)	REF_Ny_braziliensis_AC426_1_(MH844235)
REF_Ny_braziliensis_AC427_4_(MH844238)	REF_Ny_braziliensis_AC427_4_(MH844238)	REF_Ny_braziliensis_AC427_4_(MH844238)
REF_Ny_braziliensis_AC429_15_(MH844244)	REF_Ny_braziliensis_AC429_15_(MH844244)	REF_Ny_braziliensis_AC429_15_(MH844244)
REF_Ny_braziliensis_SP16_03_(JF923691)	REF_Ny_braziliensis_SP16_03_(JF923691)	REF_Ny_braziliensis_SP16_03_(JF923691)
REF_Ny_braziliensis_AM109_4_(MH844328)	REF_Ny_braziliensis_AM109_4_(MH844328)	REF_Ny_braziliensis_AM109_4_(MH844328)
REF_Ny_braziliensis_AM109_5_(MH844114)	REF_Ny_braziliensis_AM109_5_(MH844114)	REF_Ny_braziliensis_AM109_5_(MH844114)
REF_Ny_braziliensis_AM85_6_(MH844357)	REF_Ny_braziliensis_AM85_6_(MH844357)	REF_Ny_braziliensis_AM85_6_(MH844357)
REF_Ny_braziliensis_AM109_2_(MH844326)	REF_Ny_braziliensis_AM109_2_(MH844326)	REF_Ny_braziliensis_AM109_2_(MH844326)
REF_Ny_braziliensis_AM109_3_(MH844327)	REF_Ny_braziliensis_AM109_3_(MH844327)	REF_Ny_braziliensis_AM109_3_(MH844327)
REF_Ny_braziliensis_AP21_39_3_(JF923690)	REF_Ny_braziliensis_AP21_39_3_(JF923690)	REF_Ny_braziliensis_AP21_39_3_(JF923690)
Group [An malefactor]	Group [An malefactor]	Group [An malefactor]
REF_An_malefactor_HQ622625	REF_An_malefactor_HQ622625	REF_An_malefactor_HQ622625
REF_An_malefactor_KF698838	REF_An_malefactor_KF698838	REF_An_malefactor_KF698838
REF_An_malefactor_KF698840	REF_An_malefactor_KF698840	REF_An_malefactor_KF698840
REF_An_malefactor_KF698841	REF_An_malefactor_KF698841	REF_An_malefactor_KF698841
REF_An_malefactor_KF698842	REF_An_malefactor_KF698842	REF_An_malefactor_KF698842
REF_An_malefactor_KF698839	REF_An_malefactor_KF698839	REF_An_malefactor_KF698839
Group [An peryassui group 1]	Group [An peryassui group 1]	Group [An peryassui group 1]
REF_An_peryassui_RO38_2_(MH844118)	REF_An_peryassui_RO38_2_(MH844118)	REF_An_peryassui_RO38_2_(MH844118)
Group [An punctimacula A/B/s.s.]	Group [An punctimacula A/B/s.s.]	Group [An punctimacula A/B/s.s.]
REF_An_punctimacula_A_YAV648	REF_An_punctimacula_A_YAV648	REF_An_punctimacula_A_YAV648
REF_An_punctimacula_B_WB324	REF_An_punctimacula_B_WB324	REF_An_punctimacula_B_WB324
REF_An_punctimacula_ss_BIR1162	REF_An_punctimacula_ss_BIR1162	REF_An_punctimacula_ss_BIR1162
Group [An punctimacula group 1]	Group [An punctimacula group 1]	Group [An punctimacula group 1]
REF_An_punctimacula_AC226_4_(MH844166)	REF_An_punctimacula_AC226_4_(MH844166)	REF_An_punctimacula_AC226_4_(MH844166)
Group [An punctimacula group 2]	Group [An punctimacula group 2]	Group [An punctimacula group 2]
REF_An_punctimacula_AC214_17_(MH844158)	REF_An_punctimacula_AC214_17_(MH844158)	REF_An_punctimacula_AC214_17_(MH844158)
REF_An_punctimacula_AC224_5_(MH844162)	REF_An_punctimacula_AC224_5_(MH844162)	REF_An_punctimacula_AC224_5_(MH844162)
REF_An_punctimacula_AC217_6_(MH844161)	REF_An_punctimacula_AC217_6_(MH844161)	REF_An_punctimacula_AC217_6_(MH844161)
REF_An_punctimacula_AC227_7_(MH844169)	REF_An_punctimacula_AC227_7_(MH844169)	REF_An_punctimacula_AC227_7_(MH844169)
REF_An_punctimacula_AC227_6_(MH844168)	REF_An_punctimacula_AC227_6_(MH844168)	REF_An_punctimacula_AC227_6_(MH844168)
REF_An_punctimacula_AC227_5_(MH844167)	REF_An_punctimacula_AC227_5_(MH844167)	REF_An_punctimacula_AC227_5_(MH844167)
REF_An_punctimacula_(JX205122)	REF_An_punctimacula_(JX205122)	REF_An_punctimacula_(JX205122)
Group [Ny rangeli]	Group [Ny rangeli]	Group [Ny rangeli]
REF_Ny_rangeli_AC15_04_(JF923725)	REF_Ny_rangeli_AC15_04_(JF923725)	REF_Ny_rangeli_AC15_04_(JF923725)
REF_Ny_rangeli_AC61_1_(MH844318)	REF_Ny_rangeli_AC61_1_(MH844318)	REF_Ny_rangeli_AC61_1_(MH844318)
REF_Ny_rangeli_AC18_110_(JN413708)	REF_Ny_rangeli_AC18_110_(JN413708)	REF_Ny_rangeli_AC18_110_(JN413708)
REF_Ny_rangeli_AC64_5_(MH844321)	REF_Ny_rangeli_AC64_5_(MH844321)	REF_Ny_rangeli_AC64_5_(MH844321)
REF_Ny_rangeli_AC66_3_(MH844322)	REF_Ny_rangeli_AC66_3_(MH844322)	REF_Ny_rangeli_AC66_3_(MH844322)
REF_Ny_rangeli_AC47_18_(MH844279)	REF_Ny_rangeli_AC47_18_(MH844279)	REF_Ny_rangeli_AC47_18_(MH844279)
REF_Ny_rangeli_AC60_3_(MH844317)	REF_Ny_rangeli_AC60_3_(MH844317)	REF_Ny_rangeli_AC60_3_(MH844317)
REF_Ny_rangeli_AC59_1_(MH844314)	REF_Ny_rangeli_AC59_1_(MH844314)	REF_Ny_rangeli_AC59_1_(MH844314)
REF_Ny_rangeli_RO18_8_2_(JN413709)	REF_Ny_rangeli_RO18_8_2_(JN413709)	REF_Ny_rangeli_RO18_8_2_(JN413709)
Group [An calderoni]	Group [An calderoni]	Group [An calderoni]
REF_An_calderoni_(HQ642964)	REF_An_calderoni_(HQ642964)	REF_An_calderoni_(HQ642964)
REF_An_calderoni_(HQ642965)	REF_An_calderoni_(HQ642965)	REF_An_calderoni_(HQ642965)
REF_An_calderoni_(HQ642966)	REF_An_calderoni_(HQ642966)	REF_An_calderoni_(HQ642966)
REF_An_calderoni_(HQ642967)	REF_An_calderoni_(HQ642967)	REF_An_calderoni_(HQ642967)
REF_An_calderoni_(HQ642969)	REF_An_calderoni_(HQ642969)	REF_An_calderoni_(HQ642969)
REF_An_calderoni_(KF698801)	REF_An_calderoni_(KF698801)	REF_An_calderoni_(KF698801)
REF_An_calderoni_(HQ642968)	REF_An_calderoni_(HQ642968)	REF_An_calderoni_(HQ642968)
REF_An_calderoni_(KF698803)	REF_An_calderoni_(KF698803)	REF_An_calderoni_(KF698803)
REF_An_calderoni_(KF698805)	REF_An_calderoni_(KF698805)	REF_An_calderoni_(KF698805)
REF_An_calderoni_(KF698807)	REF_An_calderoni_(KF698807)	REF_An_calderoni_(KF698807)
REF_An_calderoni_(KF698809)	REF_An_calderoni_(KF698809)	REF_An_calderoni_(KF698809)
REF_An_calderoni_(KF698808)	REF_An_calderoni_(KF698808)	REF_An_calderoni_(KF698808)
REF_An_calderoni_(KF698806)	REF_An_calderoni_(KF698806)	REF_An_calderoni_(KF698806)
REF_An_calderoni_(KF698802)	REF_An_calderoni_(KF698802)	REF_An_calderoni_(KF698802)
REF_An_calderoni_(KF698804)	REF_An_calderoni_(KF698804)	REF_An_calderoni_(KF698804)
REF_An_calderoni_(KF698810)	REF_An_calderoni_(KF698810)	REF_An_calderoni_(KF698810)
REF_An_calderoni_(KF698831)	REF_An_calderoni_(KF698831)	REF_An_calderoni_(KF698831)
REF_An_calderoni_(KF698832)	REF_An_calderoni_(KF698832)	REF_An_calderoni_(KF698832)
REF_An_calderoni_(HQ642970)	REF_An_calderoni_(HQ642970)	REF_An_calderoni_(HQ642970)
REF_An_calderoni_(HQ642973)	REF_An_calderoni_(HQ642973)	REF_An_calderoni_(HQ642973)
REF_An_calderoni_(HQ642972)	REF_An_calderoni_(HQ642972)	REF_An_calderoni_(HQ642972)
REF_An_calderoni_(HQ642971)	REF_An_calderoni_(HQ642971)	REF_An_calderoni_(HQ642971)
REF_An_calderoni_(HQ642974)	REF_An_calderoni_(HQ642974)	REF_An_calderoni_(HQ642974)
Group [Ke cruzii]	Group [Ke cruzii]	Group [Ke cruzii]
REF_Ke_cruzii_ST16_(JF923692)	REF_Ke_cruzii_ST16_(JF923692)	REF_Ke_cruzii_ST16_(JF923692)
Group [An homunculus]	Group [An homunculus]	Group [An homunculus]
REF_An_homunculus_BA22_31_(JQ291233)	REF_An_homunculus_BA22_31_(JQ291233)	REF_An_homunculus_BA22_31_(JQ291233)
REF_An_homunculus_BA22_31_(MF381605)	REF_An_homunculus_BA22_31_(MF381605)	REF_An_homunculus_BA22_31_(MF381605)
REF_An_homunculus_BA22_33_(JQ291234)	REF_An_homunculus_BA22_33_(JQ291234)	REF_An_homunculus_BA22_33_(JQ291234)
REF_An_homunculus_BA22_32_(NC_030248)	REF_An_homunculus_BA22_32_(NC_030248)	REF_An_homunculus_BA22_32_(NC_030248)
REF_An_homunculus_RS20_21_(JQ291236)	REF_An_homunculus_RS20_21_(JQ291236)	REF_An_homunculus_RS20_21_(JQ291236)
REF_An_homunculus_RS30_56_(JQ291238)	REF_An_homunculus_RS30_56_(JQ291238)	REF_An_homunculus_RS30_56_(JQ291238)
REF_An_homunculus_ST26_(JQ291242)	REF_An_homunculus_ST26_(JQ291242)	REF_An_homunculus_ST26_(JQ291242)
REF_An_homunculus_SP23_1_(JQ291240)	REF_An_homunculus_SP23_1_(JQ291240)	REF_An_homunculus_SP23_1_(JQ291240)
REF_An_homunculus_RS30_158_(JQ291239)	REF_An_homunculus_RS30_158_(JQ291239)	REF_An_homunculus_RS30_158_(JQ291239)
REF_An_homunculus_RS30_158_(MF381697)	REF_An_homunculus_RS30_158_(MF381697)	REF_An_homunculus_RS30_158_(MF381697)
REF_An_homunculus_RS20_33_(JQ291237)	REF_An_homunculus_RS20_33_(JQ291237)	REF_An_homunculus_RS20_33_(JQ291237)
REF_An_homunculus_ST19_(JQ291241)	REF_An_homunculus_ST19_(JQ291241)	REF_An_homunculus_ST19_(JQ291241)
REF_An_homunculus_ES10_2_(JQ291235)	REF_An_homunculus_ES10_2_(JQ291235)	REF_An_homunculus_ES10_2_(JQ291235)
