# Supplementary material for: Molecular Analysis Reveals a High Diversity of Anopheline Mosquitoes in Yanomami Lands and the Pantanal Region of Brazil
Source: Genes (Basel). 2021 Dec 16;12(12):1995. doi: 10.3390/genes12121995 (PMC8701885; doi:10.3390/genes12121995)
Supplement: Supplementary file 1 [file genes-12-01995-s001.zip › Table_S5.xlsx]

## Sheet: cluster_sequence (5)
Cluster Sequences (RESL) Analysis
OTU	Sample	Mean	Max	Taxon	Count	NN Dist
OTU-1	An_aff_guarao_1485	0.626699	1.41509	Arthropoda	20	4.06886
OTU-1	An_aff_guarao_3387	0.626699	1.41509	Arthropoda	20	4.06886
OTU-1	An_aff_guarao_3522	0.626699	1.41509	Arthropoda	20	4.06886
OTU-1	An_aff_guarao_3736	0.626699	1.41509	Arthropoda	20	4.06886
OTU-1	An_aff_guarao_3753	0.626699	1.41509	Arthropoda	20	4.06886
OTU-1	An_aff_guarao_3614	0.626699	1.41509	Arthropoda	20	4.06886
OTU-1	An_aff_guarao_200	0.626699	1.41509	Arthropoda	20	4.06886
OTU-1	An_aff_guarao_2024	0.626699	1.41509	Arthropoda	20	4.06886
OTU-1	An_aff_guarao_2093	0.626699	1.41509	Arthropoda	20	4.06886
OTU-1	An_aff_guarao_3397	0.626699	1.41509	Arthropoda	20	4.06886
OTU-1	An_aff_guarao_3398	0.626699	1.41509	Arthropoda	20	4.06886
OTU-1	An_aff_guarao_3404	0.626699	1.41509	Arthropoda	20	4.06886
OTU-1	An_aff_guarao_3610	0.626699	1.41509	Arthropoda	20	4.06886
OTU-1	An_aff_guarao_3622	0.626699	1.41509	Arthropoda	20	4.06886
OTU-1	An_aff_guarao_3623	0.626699	1.41509	Arthropoda	20	4.06886
OTU-1	An_aff_guarao_3632	0.626699	1.41509	Arthropoda	20	4.06886
OTU-1	An_aff_guarao_3675	0.626699	1.41509	Arthropoda	20	4.06886
OTU-1	An_aff_guarao_3705	0.626699	1.41509	Arthropoda	20	4.06886
OTU-1	An_aff_guarao_3750	0.626699	1.41509	Arthropoda	20	4.06886
OTU-1	An_aff_guarao_M12	0.626699	1.41509	Arthropoda	20	4.06886
OTU-2	An_aff_guarao_215	0.886757	1.72956	Arthropoda	20	4.06886
OTU-2	An_aff_guarao_3438	0.886757	1.72956	Arthropoda	20	4.06886
OTU-2	An_aff_guarao_3621	0.886757	1.72956	Arthropoda	20	4.06886
OTU-2	An_aff_guarao_3631	0.886757	1.72956	Arthropoda	20	4.06886
OTU-2	An_aff_guarao_3680	0.886757	1.72956	Arthropoda	20	4.06886
OTU-2	An_aff_guarao_3732	0.886757	1.72956	Arthropoda	20	4.06886
OTU-2	An_aff_guarao_3742	0.886757	1.72956	Arthropoda	20	4.06886
OTU-2	An_aff_guarao_3762	0.886757	1.72956	Arthropoda	20	4.06886
OTU-2	An_aff_guarao_2000	0.886757	1.72956	Arthropoda	20	4.06886
OTU-2	An_aff_guarao_2649	0.886757	1.72956	Arthropoda	20	4.06886
OTU-2	An_aff_guarao_3394	0.886757	1.72956	Arthropoda	20	4.06886
OTU-2	An_aff_guarao_3399	0.886757	1.72956	Arthropoda	20	4.06886
OTU-2	An_aff_guarao_3456	0.886757	1.72956	Arthropoda	20	4.06886
OTU-2	An_aff_guarao_3467	0.886757	1.72956	Arthropoda	20	4.06886
OTU-2	An_aff_guarao_3471	0.886757	1.72956	Arthropoda	20	4.06886
OTU-2	An_aff_guarao_3474	0.886757	1.72956	Arthropoda	20	4.06886
OTU-2	An_aff_guarao_3626	0.886757	1.72956	Arthropoda	20	4.06886
OTU-2	An_aff_guarao_3745	0.886757	1.72956	Arthropoda	20	4.06886
OTU-2	An_aff_guarao_3749	0.886757	1.72956	Arthropoda	20	4.06886
OTU-2	An_aff_guarao_3757	0.886757	1.72956	Arthropoda	20	4.06886
OTU-3	An_near_costai_G1_3137	1.18496	2.66041	Arthropoda	35	3.51682
OTU-3	An_near_costai_G1_4178	1.18496	2.66041	Arthropoda	35	3.51682
OTU-3	An_near_costai_G1_4179	1.18496	2.66041	Arthropoda	35	3.51682
OTU-3	An_near_costai_G1_4213	1.18496	2.66041	Arthropoda	35	3.51682
OTU-3	An_near_costai_G1_4219	1.18496	2.66041	Arthropoda	35	3.51682
OTU-3	REF_An_near_costai_G1_AC1072	1.18496	2.66041	Arthropoda	35	3.51682
OTU-3	REF_An_near_costai_G1_AC1111	1.18496	2.66041	Arthropoda	35	3.51682
OTU-3	REF_An_near_costai_G1_AC2027	1.18496	2.66041	Arthropoda	35	3.51682
OTU-3	REF_An_near_costai_G1_AC2028	1.18496	2.66041	Arthropoda	35	3.51682
OTU-3	REF_An_near_costai_G1_AC2041	1.18496	2.66041	Arthropoda	35	3.51682
OTU-3	REF_An_near_costai_G1_AC21410	1.18496	2.66041	Arthropoda	35	3.51682
OTU-3	REF_An_near_costai_G1_AC21411	1.18496	2.66041	Arthropoda	35	3.51682
OTU-3	REF_An_near_costai_G1_AC2673	1.18496	2.66041	Arthropoda	35	3.51682
OTU-3	REF_An_near_costai_G1_AC2681	1.18496	2.66041	Arthropoda	35	3.51682
OTU-3	REF_An_near_costai_G1_AC2781	1.18496	2.66041	Arthropoda	35	3.51682
OTU-3	REF_An_near_costai_G1_AC2802	1.18496	2.66041	Arthropoda	35	3.51682
OTU-3	REF_An_near_costai_G1_AC2811	1.18496	2.66041	Arthropoda	35	3.51682
OTU-3	REF_An_near_costai_G1_AC2912	1.18496	2.66041	Arthropoda	35	3.51682
OTU-3	REF_An_near_costai_G1_AC2921	1.18496	2.66041	Arthropoda	35	3.51682
OTU-3	REF_An_near_costai_G1_AC3144	1.18496	2.66041	Arthropoda	35	3.51682
OTU-3	REF_An_near_costai_G1_AC3145	1.18496	2.66041	Arthropoda	35	3.51682
OTU-3	REF_An_near_costai_G1_AC3146	1.18496	2.66041	Arthropoda	35	3.51682
OTU-3	REF_An_near_costai_G1_AC3167	1.18496	2.66041	Arthropoda	35	3.51682
OTU-3	REF_An_near_costai_G1_AC3713	1.18496	2.66041	Arthropoda	35	3.51682
OTU-3	REF_An_near_costai_G1_AC4394	1.18496	2.66041	Arthropoda	35	3.51682
OTU-3	REF_An_near_costai_G1_AC4824	1.18496	2.66041	Arthropoda	35	3.51682
OTU-3	REF_An_near_costai_G1_AC971	1.18496	2.66041	Arthropoda	35	3.51682
OTU-3	REF_An_near_costai_G1_AM12656	1.18496	2.66041	Arthropoda	35	3.51682
OTU-3	REF_An_near_costai_G1_AM140_141	1.18496	2.66041	Arthropoda	35	3.51682
OTU-3	REF_An_near_costai_G1_AM294_5	1.18496	2.66041	Arthropoda	35	3.51682
OTU-3	REF_An_near_costai_G1_AM322	1.18496	2.66041	Arthropoda	35	3.51682
OTU-3	REF_An_near_costai_G1_AM436_2	1.18496	2.66041	Arthropoda	35	3.51682
OTU-3	REF_An_near_costai_G1_AM449_2	1.18496	2.66041	Arthropoda	35	3.51682
OTU-3	REF_An_costai_JX205128	1.18496	2.66041	Arthropoda	35	3.51682
OTU-3	REF_An_costai_KF698865	1.18496	2.66041	Arthropoda	35	3.51682
OTU-4	An_near_costai_G4_1432	1.38562	2.66041	Arthropoda	23	2.44648
OTU-4	An_near_costai_G4_1440	1.38562	2.66041	Arthropoda	23	2.44648
OTU-4	An_near_costai_G4_2068	1.38562	2.66041	Arthropoda	23	2.44648
OTU-4	An_near_costai_G4_3516	1.38562	2.66041	Arthropoda	23	2.44648
OTU-4	An_near_costai_G4_3677	1.38562	2.66041	Arthropoda	23	2.44648
OTU-4	An_near_costai_G4_3690	1.38562	2.66041	Arthropoda	23	2.44648
OTU-4	An_near_costai_G4_3711	1.38562	2.66041	Arthropoda	23	2.44648
OTU-4	An_near_costai_G4_M33	1.38562	2.66041	Arthropoda	23	2.44648
OTU-4	An_near_costai_G4_M4	1.38562	2.66041	Arthropoda	23	2.44648
OTU-4	An_near_costai_G4_M9_1	1.38562	2.66041	Arthropoda	23	2.44648
OTU-4	REF_An_costai_52055070	1.38562	2.66041	Arthropoda	23	2.44648
OTU-4	REF_An_near_costai_G4_AC2011	1.38562	2.66041	Arthropoda	23	2.44648
OTU-4	REF_An_near_costai_G4_AC2012	1.38562	2.66041	Arthropoda	23	2.44648
OTU-4	REF_An_near_costai_G4_AC2013	1.38562	2.66041	Arthropoda	23	2.44648
OTU-4	REF_An_near_costai_G4_AC2066	1.38562	2.66041	Arthropoda	23	2.44648
OTU-4	REF_An_near_costai_G4_AC2148	1.38562	2.66041	Arthropoda	23	2.44648
OTU-4	REF_An_near_costai_G4_AC514_9	1.38562	2.66041	Arthropoda	23	2.44648
OTU-4	REF_An_near_costai_G4_AC528_1	1.38562	2.66041	Arthropoda	23	2.44648
OTU-4	REF_An_near_costai_G4_AM272	1.38562	2.66041	Arthropoda	23	2.44648
OTU-4	REF_An_near_costai_G4_AM377_29	1.38562	2.66041	Arthropoda	23	2.44648
OTU-4	REF_An_costai_HM022403	1.38562	2.66041	Arthropoda	23	2.44648
OTU-4	REF_An_costai_HM022404	1.38562	2.66041	Arthropoda	23	2.44648
OTU-4	REF_An_costai_JX205127	1.38562	2.66041	Arthropoda	23	2.44648
OTU-5	An_near_fluminensis_G1_1651	1.36979	2.9052	Arthropoda	25	5.31401
OTU-5	An_near_fluminensis_G1_2143	1.36979	2.9052	Arthropoda	25	5.31401
OTU-5	An_near_fluminensis_G1_3149	1.36979	2.9052	Arthropoda	25	5.31401
OTU-5	An_near_fluminensis_G1_674	1.36979	2.9052	Arthropoda	25	5.31401
OTU-5	REF_An_near_fluminensis_G1_AC4434	1.36979	2.9052	Arthropoda	25	5.31401
OTU-5	REF_An_near_fluminensis_G1_AC4436	1.36979	2.9052	Arthropoda	25	5.31401
OTU-5	REF_An_near_fluminensis_G1_AC4554	1.36979	2.9052	Arthropoda	25	5.31401
OTU-5	REF_An_near_fluminensis_G1_AC4716	1.36979	2.9052	Arthropoda	25	5.31401
OTU-5	REF_An_near_fluminensis_G1_AC4924	1.36979	2.9052	Arthropoda	25	5.31401
OTU-5	REF_An_near_fluminensis_G1_AC4925	1.36979	2.9052	Arthropoda	25	5.31401
OTU-5	REF_An_near_fluminensis_G1_AC4926	1.36979	2.9052	Arthropoda	25	5.31401
OTU-5	REF_An_near_fluminensis_G1_AC5022	1.36979	2.9052	Arthropoda	25	5.31401
OTU-5	REF_An_near_fluminensis_G1_AC517	1.36979	2.9052	Arthropoda	25	5.31401
OTU-5	REF_An_near_fluminensis_G1_AC5339	1.36979	2.9052	Arthropoda	25	5.31401
OTU-5	REF_An_near_fluminensis_G1_AC5340	1.36979	2.9052	Arthropoda	25	5.31401
OTU-5	REF_An_near_fluminensis_G1_AC5341	1.36979	2.9052	Arthropoda	25	5.31401
OTU-5	REF_An_near_fluminensis_G1_AC5342	1.36979	2.9052	Arthropoda	25	5.31401
OTU-5	REF_An_near_fluminensis_G1_AC5343	1.36979	2.9052	Arthropoda	25	5.31401
OTU-5	REF_An_near_fluminensis_G1_AC5344	1.36979	2.9052	Arthropoda	25	5.31401
OTU-5	REF_An_near_fluminensis_G1_AC5345	1.36979	2.9052	Arthropoda	25	5.31401
OTU-5	REF_An_near_fluminensis_G1_AC5346	1.36979	2.9052	Arthropoda	25	5.31401
OTU-5	REF_An_near_fluminensis_G1_AC5347	1.36979	2.9052	Arthropoda	25	5.31401
OTU-5	REF_An_near_fluminensis_G1_AC5348	1.36979	2.9052	Arthropoda	25	5.31401
OTU-5	REF_An_near_fluminensis_G1_AC5349	1.36979	2.9052	Arthropoda	25	5.31401
OTU-5	REF_An_near_fluminensis_G1_AC961	1.36979	2.9052	Arthropoda	25	5.31401
OTU-6	An_medialis_1343	1.19493	2.19092	Arthropoda	23	7.13101
OTU-6	An_medialis_1422	1.19493	2.19092	Arthropoda	23	7.13101
OTU-6	An_medialis_1457	1.19493	2.19092	Arthropoda	23	7.13101
OTU-6	An_medialis_1486	1.19493	2.19092	Arthropoda	23	7.13101
OTU-6	An_medialis_1501	1.19493	2.19092	Arthropoda	23	7.13101
OTU-6	An_medialis_1561	1.19493	2.19092	Arthropoda	23	7.13101
OTU-6	An_medialis_1566	1.19493	2.19092	Arthropoda	23	7.13101
OTU-6	An_medialis_1581	1.19493	2.19092	Arthropoda	23	7.13101
OTU-6	An_medialis_1707	1.19493	2.19092	Arthropoda	23	7.13101
OTU-6	An_medialis_2012	1.19493	2.19092	Arthropoda	23	7.13101
OTU-6	An_medialis_2067	1.19493	2.19092	Arthropoda	23	7.13101
OTU-6	An_medialis_2087	1.19493	2.19092	Arthropoda	23	7.13101
OTU-6	An_medialis_2091	1.19493	2.19092	Arthropoda	23	7.13101
OTU-6	An_medialis_22	1.19493	2.19092	Arthropoda	23	7.13101
OTU-6	An_medialis_2595	1.19493	2.19092	Arthropoda	23	7.13101
OTU-6	An_medialis_3110	1.19493	2.19092	Arthropoda	23	7.13101
OTU-6	An_medialis_3650	1.19493	2.19092	Arthropoda	23	7.13101
OTU-6	An_medialis_3651	1.19493	2.19092	Arthropoda	23	7.13101
OTU-6	An_medialis_399	1.19493	2.19092	Arthropoda	23	7.13101
OTU-6	An_medialis_4	1.19493	2.19092	Arthropoda	23	7.13101
OTU-6	An_medialis_702	1.19493	2.19092	Arthropoda	23	7.13101
OTU-6	An_medialis_727	1.19493	2.19092	Arthropoda	23	7.13101
OTU-6	REF_An_medialis_SP22106	1.19493	2.19092	Arthropoda	23	7.13101
OTU-7	Ke_lepidota_681	1.24873	1.98777	Arthropoda	4	8.12604
OTU-7	REF_Ke_lepidota_JQ041282	1.24873	1.98777	Arthropoda	4	8.12604
OTU-7	REF_Ke_lepidota_JQ041284	1.24873	1.98777	Arthropoda	4	8.12604
OTU-7	REF_Ke_lepidota_KF670991	1.24873	1.98777	Arthropoda	4	8.12604
OTU-8	An_mattogrossensis_M18_1	0	0	Arthropoda	1	2.21088
OTU-9	Ke_neivai_A_1056	1.09546	1.09546	Arthropoda	2	5.50459
OTU-9	Ke_neivai_A_2146	1.09546	1.09546	Arthropoda	2	5.50459
OTU-10	Ke_neivai_B_2856	0	0	Arthropoda	1	5.97484
OTU-11	Ke_neivai_1052	0.642936	1.40845	Arthropoda	10	5.50459
OTU-11	Ke_neivai_1061	0.642936	1.40845	Arthropoda	10	5.50459
OTU-11	Ke_neivai_2160	0.642936	1.40845	Arthropoda	10	5.50459
OTU-11	Ke_neivai_3382	0.642936	1.40845	Arthropoda	10	5.50459
OTU-11	Ke_neivai_4279	0.642936	1.40845	Arthropoda	10	5.50459
OTU-11	Ke_neivai_4288	0.642936	1.40845	Arthropoda	10	5.50459
OTU-11	REF_Ke_neivai_MF172273	0.642936	1.40845	Arthropoda	10	5.50459
OTU-11	REF_Ke_neivai_MF172274	0.642936	1.40845	Arthropoda	10	5.50459
OTU-11	REF_Ke_neivai_MF172275	0.642936	1.40845	Arthropoda	10	5.50459
OTU-11	REF_Ke_neivai_MF172276	0.642936	1.40845	Arthropoda	10	5.50459
OTU-12	An_oswaldoi_ss_14	0.798531	1.69753	Arthropoda	24	2.29358
OTU-12	Ny_evansae_11	0.798531	1.69753	Arthropoda	24	2.29358
OTU-12	Ny_evansae_13	0.798531	1.69753	Arthropoda	24	2.29358
OTU-12	Ny_evansae_23	0.798531	1.69753	Arthropoda	24	2.29358
OTU-12	Ny_konderi_C_10	0.798531	1.69753	Arthropoda	24	2.29358
OTU-12	Ny_konderi_C_12	0.798531	1.69753	Arthropoda	24	2.29358
OTU-12	REF_An_evansae_JF923701	0.798531	1.69753	Arthropoda	24	2.29358
OTU-12	REF_An_evansae_JF923702	0.798531	1.69753	Arthropoda	24	2.29358
OTU-12	REF_evansae_Argentina_OEO_COI	0.798531	1.69753	Arthropoda	24	2.29358
OTU-12	REF_evansae_Argentina_OEO_COI	0.798531	1.69753	Arthropoda	24	2.29358
OTU-12	REF_Ny_evansae_SP28_5	0.798531	1.69753	Arthropoda	24	2.29358
OTU-12	REF_Ny_konderi_C_AC18_103	0.798531	1.69753	Arthropoda	24	2.29358
OTU-12	REF_Ny_konderi_coari_1630	0.798531	1.69753	Arthropoda	24	2.29358
OTU-12	REF_Ny_oswaldoi_ss_AM1731	0.798531	1.69753	Arthropoda	24	2.29358
OTU-12	REF_Ny_oswaldoi_ss_ES081107	0.798531	1.69753	Arthropoda	24	2.29358
OTU-12	REF_Ny_oswaldo_ss_KF809126	0.798531	1.69753	Arthropoda	24	2.29358
OTU-12	REF_Ny_oswaldoi_ss_KF809128	0.798531	1.69753	Arthropoda	24	2.29358
OTU-12	REF_Ny_konderi_C_PR1991	0.798531	1.69753	Arthropoda	24	2.29358
OTU-12	REF_Ny_konderi_C_PR06213	0.798531	1.69753	Arthropoda	24	2.29358
OTU-12	REF_Ny_konderi_C_PR1419	0.798531	1.69753	Arthropoda	24	2.29358
OTU-12	REF_Ny_konderi_C_PR14317	0.798531	1.69753	Arthropoda	24	2.29358
OTU-12	REF_Ny_konderi_C_PR149108	0.798531	1.69753	Arthropoda	24	2.29358
OTU-12	REF_Ny_konderi_C_RO1816	0.798531	1.69753	Arthropoda	24	2.29358
OTU-12	REF_Ny_oswaldoi_ss_SP0306	0.798531	1.69753	Arthropoda	24	2.29358
OTU-13	Ny_darlingi_1989	0.73529	1.2945	Arthropoda	13	7.29783
OTU-13	Ny_darlingi_2416	0.73529	1.2945	Arthropoda	13	7.29783
OTU-13	Ny_darlingi_3286	0.73529	1.2945	Arthropoda	13	7.29783
OTU-13	REF_Ny_darlingi_AC1524	0.73529	1.2945	Arthropoda	13	7.29783
OTU-13	REF_Ny_darlingi_AC2021100	0.73529	1.2945	Arthropoda	13	7.29783
OTU-13	REF_Ny_darlingi_AC30536	0.73529	1.2945	Arthropoda	13	7.29783
OTU-13	REF_Ny_darlingi_AC4365	0.73529	1.2945	Arthropoda	13	7.29783
OTU-13	REF_Ny_darlingi_AM1121	0.73529	1.2945	Arthropoda	13	7.29783
OTU-13	REF_Ny_darlingi_AM2125	0.73529	1.2945	Arthropoda	13	7.29783
OTU-13	REF_Ny_darlingi_AM2126	0.73529	1.2945	Arthropoda	13	7.29783
OTU-13	REF_Ny_darlingi_AM42128	0.73529	1.2945	Arthropoda	13	7.29783
OTU-13	REF_Ny_darlingi_AP130306	0.73529	1.2945	Arthropoda	13	7.29783
OTU-13	REF_Ny_darlingi_AP170110	0.73529	1.2945	Arthropoda	13	7.29783
OTU-14	Ny_dunhami_16	1.90773	3.91236	Arthropoda	69	4.58716
OTU-14	Ny_dunhami_17	1.90773	3.91236	Arthropoda	69	4.58716
OTU-14	Ny_dunhami_21	1.90773	3.91236	Arthropoda	69	4.58716
OTU-14	Ny_dunhami_24	1.90773	3.91236	Arthropoda	69	4.58716
OTU-14	Ny_dunhami_25	1.90773	3.91236	Arthropoda	69	4.58716
OTU-14	REF_Ny_dunhami_AC1501	1.90773	3.91236	Arthropoda	69	4.58716
OTU-14	REF_Ny_dunhami_AC1521	1.90773	3.91236	Arthropoda	69	4.58716
OTU-14	REF_Ny_dunhami_AC1522	1.90773	3.91236	Arthropoda	69	4.58716
OTU-14	REF_Ny_dunhami_AM327	1.90773	3.91236	Arthropoda	69	4.58716
OTU-14	REF_Ny_dunhami_AM8112	1.90773	3.91236	Arthropoda	69	4.58716
OTU-14	REF_Ny_dunhami_AM818	1.90773	3.91236	Arthropoda	69	4.58716
OTU-14	REF_Ny_dunhami_AM819	1.90773	3.91236	Arthropoda	69	4.58716
OTU-14	REF_Ny_dunhami_BRAM1306	1.90773	3.91236	Arthropoda	69	4.58716
OTU-14	REF_Ny_dunhami_BRAM1307	1.90773	3.91236	Arthropoda	69	4.58716
OTU-14	REF_Ny_dunhami_BRAM13113	1.90773	3.91236	Arthropoda	69	4.58716
OTU-14	Ny_goeldii_3519	1.90773	3.91236	Arthropoda	69	4.58716
OTU-14	Ny_nuneztovari_3579	1.90773	3.91236	Arthropoda	69	4.58716
OTU-14	Ny_nuneztovari_M2_1	1.90773	3.91236	Arthropoda	69	4.58716
OTU-14	REF_Ny_goeldii_AM349_331	1.90773	3.91236	Arthropoda	69	4.58716
OTU-14	REF_Ny_goeldii_AM408_3	1.90773	3.91236	Arthropoda	69	4.58716
OTU-14	REF_Ny_goeldii_AM425_28	1.90773	3.91236	Arthropoda	69	4.58716
OTU-14	REF_Ny_goeldii_AM73104	1.90773	3.91236	Arthropoda	69	4.58716
OTU-14	REF_Ny_goeldii_AM73105	1.90773	3.91236	Arthropoda	69	4.58716
OTU-14	REF_Ny_goeldii_AM73107	1.90773	3.91236	Arthropoda	69	4.58716
OTU-14	REF_Ny_goeldii_AM73112	1.90773	3.91236	Arthropoda	69	4.58716
OTU-14	REF_Ny_goeldii_AM7429	1.90773	3.91236	Arthropoda	69	4.58716
OTU-14	REF_Ny_goeldii_BRAM0301Grp5	1.90773	3.91236	Arthropoda	69	4.58716
OTU-14	REF_Ny_goeldii_BRAM22101Grp3	1.90773	3.91236	Arthropoda	69	4.58716
OTU-14	REF_Ny_goeldii_1Hap1Grp1	1.90773	3.91236	Arthropoda	69	4.58716
OTU-14	REF_Ny_goeldii_1Hap2Grp3	1.90773	3.91236	Arthropoda	69	4.58716
OTU-14	REF_Ny_goeldii_1Hap3Grp3	1.90773	3.91236	Arthropoda	69	4.58716
OTU-14	REF_Ny_goeldii_1Hap4Grp1	1.90773	3.91236	Arthropoda	69	4.58716
OTU-14	REF_Ny_goeldii_1Hap6Grp1	1.90773	3.91236	Arthropoda	69	4.58716
OTU-14	REF_Ny_goeldii_1Hap8Grp1	1.90773	3.91236	Arthropoda	69	4.58716
OTU-14	REF_Ny_goeldii_1Hap10Grp1	1.90773	3.91236	Arthropoda	69	4.58716
OTU-14	REF_Ny_goeldii_1Hap12Grp1	1.90773	3.91236	Arthropoda	69	4.58716
OTU-14	REF_Ny_goeldii_1Hap16Grp4	1.90773	3.91236	Arthropoda	69	4.58716
OTU-14	REF_Ny_goeldii_1Hap17Grp4	1.90773	3.91236	Arthropoda	69	4.58716
OTU-14	REF_Ny_goeldii_1Hap18Grp4	1.90773	3.91236	Arthropoda	69	4.58716
OTU-14	REF_Ny_goeldii_1Hap20Grp5	1.90773	3.91236	Arthropoda	69	4.58716
OTU-14	REF_Ny_goeldii_1Hap21Grp4	1.90773	3.91236	Arthropoda	69	4.58716
OTU-14	REF_Ny_goeldii_1Hap22Grp4	1.90773	3.91236	Arthropoda	69	4.58716
OTU-14	REF_Ny_goeldii_1Hap23Grp4	1.90773	3.91236	Arthropoda	69	4.58716
OTU-14	REF_Ny_goeldii_PA70202	1.90773	3.91236	Arthropoda	69	4.58716
OTU-14	REF_Ny_goeldii_PA70308	1.90773	3.91236	Arthropoda	69	4.58716
OTU-14	REF_Ny_goeldii_PA70403	1.90773	3.91236	Arthropoda	69	4.58716
OTU-14	REF_Ny_goeldii_PA71702	1.90773	3.91236	Arthropoda	69	4.58716
OTU-14	REF_Ny_goeldii_RO1895	1.90773	3.91236	Arthropoda	69	4.58716
OTU-14	REF_Ny_goeldii_RO213	1.90773	3.91236	Arthropoda	69	4.58716
OTU-14	REF_Ny_nuneztovari_AM338_7	1.90773	3.91236	Arthropoda	69	4.58716
OTU-14	REF_Ny_nuneztovari_AM349_488	1.90773	3.91236	Arthropoda	69	4.58716
OTU-14	REF_Ny_nuneztovari_AM394_73	1.90773	3.91236	Arthropoda	69	4.58716
OTU-14	REF_Ny_nuneztovari_AM400_137	1.90773	3.91236	Arthropoda	69	4.58716
OTU-14	REF_Ny_nuneztovari_AM400_138	1.90773	3.91236	Arthropoda	69	4.58716
OTU-14	REF_Ny_nuneztovari_AM400_193	1.90773	3.91236	Arthropoda	69	4.58716
OTU-14	REF_Ny_nuneztovari_AM412_12	1.90773	3.91236	Arthropoda	69	4.58716
OTU-14	REF_Ny_nuneztovari_AM412_13	1.90773	3.91236	Arthropoda	69	4.58716
OTU-14	REF_Ny_nuneztovari_AM412_14	1.90773	3.91236	Arthropoda	69	4.58716
OTU-14	REF_Ny_nuneztovari_AM424_82	1.90773	3.91236	Arthropoda	69	4.58716
OTU-14	REF_Ny_nuneztovari_AM424_83	1.90773	3.91236	Arthropoda	69	4.58716
OTU-14	REF_Ny_nuneztovari_AM424_85	1.90773	3.91236	Arthropoda	69	4.58716
OTU-14	REF_Ny_nuneztovari_AM73106	1.90773	3.91236	Arthropoda	69	4.58716
OTU-14	REF_Ny_nuneztovari_AM73111	1.90773	3.91236	Arthropoda	69	4.58716
OTU-14	REF_Ny_nuneztovari_AM7430	1.90773	3.91236	Arthropoda	69	4.58716
OTU-14	REF_Ny_nuneztovari_1Hap28Grp2	1.90773	3.91236	Arthropoda	69	4.58716
OTU-14	REF_Ny_nuneztovari_1Hap29Grp2	1.90773	3.91236	Arthropoda	69	4.58716
OTU-14	REF_Ny_nuneztovari_RO1107	1.90773	3.91236	Arthropoda	69	4.58716
OTU-14	REF_Ny_nuneztovari_RO200203	1.90773	3.91236	Arthropoda	69	4.58716
OTU-14	REF_Ny_nuneztovari_RO402	1.90773	3.91236	Arthropoda	69	4.58716
OTU-15	Ny_konderi_sl_15	0.531627	1.25196	Arthropoda	18	2.45098
OTU-15	Ny_konderi_sl_26	0.531627	1.25196	Arthropoda	18	2.45098
OTU-15	REF_Ny_konderi_AC10631	0.531627	1.25196	Arthropoda	18	2.45098
OTU-15	REF_Ny_konderi_AC1066	0.531627	1.25196	Arthropoda	18	2.45098
OTU-15	REF_Ny_konderi_AC1067	0.531627	1.25196	Arthropoda	18	2.45098
OTU-15	REF_Ny_konderi_AC3932	0.531627	1.25196	Arthropoda	18	2.45098
OTU-15	REF_Ny_konderi_AC4307	0.531627	1.25196	Arthropoda	18	2.45098
OTU-15	REF_Ny_konderi_AC466	0.531627	1.25196	Arthropoda	18	2.45098
OTU-15	REF_Ny_konderi_AC483	0.531627	1.25196	Arthropoda	18	2.45098
OTU-15	REF_Ny_konderi_AC5211	0.531627	1.25196	Arthropoda	18	2.45098
OTU-15	REF_Ny_konderi_AP1511	0.531627	1.25196	Arthropoda	18	2.45098
OTU-15	REF_Ny_konderi_AP2143	0.531627	1.25196	Arthropoda	18	2.45098
OTU-15	REF_Ny_konderi_AP251100	0.531627	1.25196	Arthropoda	18	2.45098
OTU-15	REF_Ny_konderi_AP251124	0.531627	1.25196	Arthropoda	18	2.45098
OTU-15	REF_Ny_konderi_KF809030	0.531627	1.25196	Arthropoda	18	2.45098
OTU-15	REF_Ny_konderi_KF809031	0.531627	1.25196	Arthropoda	18	2.45098
OTU-15	REF_Ny_konderi_KF809032	0.531627	1.25196	Arthropoda	18	2.45098
OTU-15	REF_Ny_konderi_KF809033	0.531627	1.25196	Arthropoda	18	2.45098
OTU-16	Ny_tadei_18	0.645901	2.22222	Arthropoda	94	2.8169
OTU-16	Ny_tadei_19	0.645901	2.22222	Arthropoda	94	2.8169
OTU-16	Ny_tadei_20	0.645901	2.22222	Arthropoda	94	2.8169
OTU-16	Ny_tadei_22	0.645901	2.22222	Arthropoda	94	2.8169
OTU-16	REF_Ny_tadei_AC1053	0.645901	2.22222	Arthropoda	94	2.8169
OTU-16	REF_Ny_tadei_AC1055	0.645901	2.22222	Arthropoda	94	2.8169
OTU-16	REF_Ny_tadei_AC10713	0.645901	2.22222	Arthropoda	94	2.8169
OTU-16	REF_Ny_tadei_AC1121	0.645901	2.22222	Arthropoda	94	2.8169
OTU-16	REF_Ny_tadei_AC1124	0.645901	2.22222	Arthropoda	94	2.8169
OTU-16	REF_Ny_tadei_AC1491	0.645901	2.22222	Arthropoda	94	2.8169
OTU-16	REF_Ny_tadei_AC14910	0.645901	2.22222	Arthropoda	94	2.8169
OTU-16	REF_Ny_tadei_AC14911	0.645901	2.22222	Arthropoda	94	2.8169
OTU-16	REF_Ny_tadei_AC1492	0.645901	2.22222	Arthropoda	94	2.8169
OTU-16	REF_Ny_tadei_AC1523	0.645901	2.22222	Arthropoda	94	2.8169
OTU-16	REF_Ny_tadei_AC1816	0.645901	2.22222	Arthropoda	94	2.8169
OTU-16	REF_Ny_tadei_AC2042	0.645901	2.22222	Arthropoda	94	2.8169
OTU-16	REF_Ny_tadei_AC21414	0.645901	2.22222	Arthropoda	94	2.8169
OTU-16	REF_Ny_tadei_AC21416	0.645901	2.22222	Arthropoda	94	2.8169
OTU-16	REF_Ny_tadei_AC22512	0.645901	2.22222	Arthropoda	94	2.8169
OTU-16	REF_Ny_tadei_AC22513	0.645901	2.22222	Arthropoda	94	2.8169
OTU-16	REF_Ny_tadei_AC22514	0.645901	2.22222	Arthropoda	94	2.8169
OTU-16	REF_Ny_tadei_AC261	0.645901	2.22222	Arthropoda	94	2.8169
OTU-16	REF_Ny_tadei_AC2641	0.645901	2.22222	Arthropoda	94	2.8169
OTU-16	REF_Ny_tadei_AC2662	0.645901	2.22222	Arthropoda	94	2.8169
OTU-16	REF_Ny_tadei_AC2691	0.645901	2.22222	Arthropoda	94	2.8169
OTU-16	REF_Ny_tadei_AC291	0.645901	2.22222	Arthropoda	94	2.8169
OTU-16	REF_Ny_tadei_AC3013	0.645901	2.22222	Arthropoda	94	2.8169
OTU-16	REF_Ny_tadei_AC311	0.645901	2.22222	Arthropoda	94	2.8169
OTU-16	REF_Ny_tadei_AC3147	0.645901	2.22222	Arthropoda	94	2.8169
OTU-16	REF_Ny_tadei_AC3148	0.645901	2.22222	Arthropoda	94	2.8169
OTU-16	REF_Ny_tadei_AC3149	0.645901	2.22222	Arthropoda	94	2.8169
OTU-16	REF_Ny_tadei_AC3222	0.645901	2.22222	Arthropoda	94	2.8169
OTU-16	REF_Ny_tadei_AC3521	0.645901	2.22222	Arthropoda	94	2.8169
OTU-16	REF_Ny_tadei_AC3657	0.645901	2.22222	Arthropoda	94	2.8169
OTU-16	REF_Ny_tadei_AC3663	0.645901	2.22222	Arthropoda	94	2.8169
OTU-16	REF_Ny_tadei_AC3891	0.645901	2.22222	Arthropoda	94	2.8169
OTU-16	REF_Ny_tadei_AC3892	0.645901	2.22222	Arthropoda	94	2.8169
OTU-16	REF_Ny_tadei_AC3897	0.645901	2.22222	Arthropoda	94	2.8169
OTU-16	REF_Ny_tadei_AC3898	0.645901	2.22222	Arthropoda	94	2.8169
OTU-16	REF_Ny_tadei_AC3901	0.645901	2.22222	Arthropoda	94	2.8169
OTU-16	REF_Ny_tadei_AC3905	0.645901	2.22222	Arthropoda	94	2.8169
OTU-16	REF_Ny_tadei_AC3907	0.645901	2.22222	Arthropoda	94	2.8169
OTU-16	REF_Ny_tadei_AC3911	0.645901	2.22222	Arthropoda	94	2.8169
OTU-16	REF_Ny_tadei_AC3912	0.645901	2.22222	Arthropoda	94	2.8169
OTU-16	REF_Ny_tadei_AC3921	0.645901	2.22222	Arthropoda	94	2.8169
OTU-16	REF_Ny_tadei_AC3922	0.645901	2.22222	Arthropoda	94	2.8169
OTU-16	REF_Ny_tadei_AC3941	0.645901	2.22222	Arthropoda	94	2.8169
OTU-16	REF_Ny_tadei_AC3951	0.645901	2.22222	Arthropoda	94	2.8169
OTU-16	REF_Ny_tadei_AC3952	0.645901	2.22222	Arthropoda	94	2.8169
OTU-16	REF_Ny_tadei_AC3953	0.645901	2.22222	Arthropoda	94	2.8169
OTU-16	REF_Ny_tadei_AC3954	0.645901	2.22222	Arthropoda	94	2.8169
OTU-16	REF_Ny_tadei_AC3955	0.645901	2.22222	Arthropoda	94	2.8169
OTU-16	REF_Ny_tadei_AC40123	0.645901	2.22222	Arthropoda	94	2.8169
OTU-16	REF_Ny_tadei_AC40124	0.645901	2.22222	Arthropoda	94	2.8169
OTU-16	REF_Ny_tadei_AC40125	0.645901	2.22222	Arthropoda	94	2.8169
OTU-16	REF_Ny_tadei_AC40126	0.645901	2.22222	Arthropoda	94	2.8169
OTU-16	REF_Ny_tadei_AC4027	0.645901	2.22222	Arthropoda	94	2.8169
OTU-16	REF_Ny_tadei_AC4028	0.645901	2.22222	Arthropoda	94	2.8169
OTU-16	REF_Ny_tadei_AC4034	0.645901	2.22222	Arthropoda	94	2.8169
OTU-16	REF_Ny_tadei_AC4051	0.645901	2.22222	Arthropoda	94	2.8169
OTU-16	REF_Ny_tadei_AC4301	0.645901	2.22222	Arthropoda	94	2.8169
OTU-16	REF_Ny_tadei_AC4308	0.645901	2.22222	Arthropoda	94	2.8169
OTU-16	REF_Ny_tadei_AC4309	0.645901	2.22222	Arthropoda	94	2.8169
OTU-16	REF_Ny_tadei_AC441	0.645901	2.22222	Arthropoda	94	2.8169
OTU-16	REF_Ny_tadei_AC4433	0.645901	2.22222	Arthropoda	94	2.8169
OTU-16	REF_Ny_tadei_AC4471	0.645901	2.22222	Arthropoda	94	2.8169
OTU-16	REF_Ny_tadei_AC4472	0.645901	2.22222	Arthropoda	94	2.8169
OTU-16	REF_Ny_tadei_AC4501	0.645901	2.22222	Arthropoda	94	2.8169
OTU-16	REF_Ny_tadei_AC4516	0.645901	2.22222	Arthropoda	94	2.8169
OTU-16	REF_Ny_tadei_AC4517	0.645901	2.22222	Arthropoda	94	2.8169
OTU-16	REF_Ny_tadei_AC4529	0.645901	2.22222	Arthropoda	94	2.8169
OTU-16	REF_Ny_tadei_AC4537	0.645901	2.22222	Arthropoda	94	2.8169
OTU-16	REF_Ny_tadei_AC4613	0.645901	2.22222	Arthropoda	94	2.8169
OTU-16	REF_Ny_tadei_AC4638	0.645901	2.22222	Arthropoda	94	2.8169
OTU-16	REF_Ny_tadei_AC4647	0.645901	2.22222	Arthropoda	94	2.8169
OTU-16	REF_Ny_tadei_AC4713	0.645901	2.22222	Arthropoda	94	2.8169
OTU-16	REF_Ny_tadei_AC4721	0.645901	2.22222	Arthropoda	94	2.8169
OTU-16	REF_Ny_tadei_AC4722	0.645901	2.22222	Arthropoda	94	2.8169
OTU-16	REF_Ny_tadei_AC4821	0.645901	2.22222	Arthropoda	94	2.8169
OTU-16	REF_Ny_tadei_AC4918	0.645901	2.22222	Arthropoda	94	2.8169
OTU-16	REF_Ny_tadei_AC4923	0.645901	2.22222	Arthropoda	94	2.8169
OTU-16	REF_Ny_tadei_AC5020	0.645901	2.22222	Arthropoda	94	2.8169
OTU-16	REF_Ny_tadei_AC507	0.645901	2.22222	Arthropoda	94	2.8169
OTU-16	REF_Ny_tadei_AC516	0.645901	2.22222	Arthropoda	94	2.8169
OTU-16	REF_Ny_tadei_AC526_1	0.645901	2.22222	Arthropoda	94	2.8169
OTU-16	REF_Ny_tadei_AC5329	0.645901	2.22222	Arthropoda	94	2.8169
OTU-16	REF_Ny_tadei_AC5364	0.645901	2.22222	Arthropoda	94	2.8169
OTU-16	REF_Ny_tadei_AC5372	0.645901	2.22222	Arthropoda	94	2.8169
OTU-16	REF_Ny_tadei_AC5373	0.645901	2.22222	Arthropoda	94	2.8169
OTU-16	REF_Ny_tadei_AC538_32	0.645901	2.22222	Arthropoda	94	2.8169
OTU-16	REF_Ny_tadei_AM466_1	0.645901	2.22222	Arthropoda	94	2.8169
OTU-16	REF_Ny_tadei_AM473	0.645901	2.22222	Arthropoda	94	2.8169
OTU-16	REF_Ny_tadei_KF670997	0.645901	2.22222	Arthropoda	94	2.8169
OTU-16	REF_Ny_tadei_KF809137	0.645901	2.22222	Arthropoda	94	2.8169
OTU-17	Ny_nuneztovari_ sl_M5	0.782473	0.782473	Arthropoda	2	5.47731
OTU-17	Ny_nuneztovari_ sl_1044	0.782473	0.782473	Arthropoda	2	5.47731
OTU-18	Ny_triannulatus_2164	1.82819	3.74753	Arthropoda	28	5.71992
OTU-18	Ny_triannulatus_2598	1.82819	3.74753	Arthropoda	28	5.71992
OTU-18	Ny_triannulatus_2645	1.82819	3.74753	Arthropoda	28	5.71992
OTU-18	Ny_triannulatus_679	1.82819	3.74753	Arthropoda	28	5.71992
OTU-18	REF_Ny_triannulatus_AC1108	1.82819	3.74753	Arthropoda	28	5.71992
OTU-18	REF_Ny_triannulatus_AC4533	1.82819	3.74753	Arthropoda	28	5.71992
OTU-18	REF_Ny_triannulatus_AC4534	1.82819	3.74753	Arthropoda	28	5.71992
OTU-18	REF_Ny_triannulatus_AC4535	1.82819	3.74753	Arthropoda	28	5.71992
OTU-18	REF_Ny_triannulatus_AP170401	1.82819	3.74753	Arthropoda	28	5.71992
OTU-18	REF_Ny_triannulatus_ES030301	1.82819	3.74753	Arthropoda	28	5.71992
OTU-18	REF_Ny_triannulatus_KR909640	1.82819	3.74753	Arthropoda	28	5.71992
OTU-18	REF_Ny_triannulatus_KR909651	1.82819	3.74753	Arthropoda	28	5.71992
OTU-18	REF_Ny_triannulatus_KR909652	1.82819	3.74753	Arthropoda	28	5.71992
OTU-18	REF_Ny_triannulatus_KR909653	1.82819	3.74753	Arthropoda	28	5.71992
OTU-18	REF_Ny_triannulatus_KR909654	1.82819	3.74753	Arthropoda	28	5.71992
OTU-18	REF_Ny_triannulatus_KR909655	1.82819	3.74753	Arthropoda	28	5.71992
OTU-18	REF_Ny_triannulatus_KR909656	1.82819	3.74753	Arthropoda	28	5.71992
OTU-18	REF_Ny_triannulatus_KR909657	1.82819	3.74753	Arthropoda	28	5.71992
OTU-18	REF_Ny_triannulatus_KR909658	1.82819	3.74753	Arthropoda	28	5.71992
OTU-18	REF_Ny_triannulatus_KR909659	1.82819	3.74753	Arthropoda	28	5.71992
OTU-18	REF_Ny_triannulatus_KR909660	1.82819	3.74753	Arthropoda	28	5.71992
OTU-18	REF_Ny_triannulatus_KR909661	1.82819	3.74753	Arthropoda	28	5.71992
OTU-18	REF_Ny_triannulatus_KR909662	1.82819	3.74753	Arthropoda	28	5.71992
OTU-18	REF_Ny_triannulatus_KR909663	1.82819	3.74753	Arthropoda	28	5.71992
OTU-18	REF_Ny_triannulatus_KR909664	1.82819	3.74753	Arthropoda	28	5.71992
OTU-18	REF_Ny_triannulatus_KR909665	1.82819	3.74753	Arthropoda	28	5.71992
OTU-18	REF_Ny_triannulatus_MG561203	1.82819	3.74753	Arthropoda	28	5.71992
OTU-18	REF_Ny_triannulatus_SP0902	1.82819	3.74753	Arthropoda	28	5.71992
OTU-19	Ny_oswaldoi_B_1480	1.24465	2.19092	Arthropoda	18	2.29358
OTU-19	Ny_oswaldoi_B_1578	1.24465	2.19092	Arthropoda	18	2.29358
OTU-19	Ny_oswaldoi_B_165	1.24465	2.19092	Arthropoda	18	2.29358
OTU-19	Ny_oswaldoi_B_2135	1.24465	2.19092	Arthropoda	18	2.29358
OTU-19	Ny_oswaldoi_B_2551	1.24465	2.19092	Arthropoda	18	2.29358
OTU-19	Ny_oswaldoi_B_2898	1.24465	2.19092	Arthropoda	18	2.29358
OTU-19	Ny_oswaldoi_B_3134	1.24465	2.19092	Arthropoda	18	2.29358
OTU-19	Ny_oswaldoi_B_3423	1.24465	2.19092	Arthropoda	18	2.29358
OTU-19	Ny_oswaldoi_B_3446	1.24465	2.19092	Arthropoda	18	2.29358
OTU-19	Ny_oswaldoi_B_3447	1.24465	2.19092	Arthropoda	18	2.29358
OTU-19	Ny_oswaldoi_B_3487	1.24465	2.19092	Arthropoda	18	2.29358
OTU-19	Ny_oswaldoi_B_3602	1.24465	2.19092	Arthropoda	18	2.29358
OTU-19	Ny_oswaldoi_B_3661	1.24465	2.19092	Arthropoda	18	2.29358
OTU-19	Ny_oswaldoi_B_3758	1.24465	2.19092	Arthropoda	18	2.29358
OTU-19	Ny_oswaldoi_B_438	1.24465	2.19092	Arthropoda	18	2.29358
OTU-19	Ny_oswaldoi_B_745	1.24465	2.19092	Arthropoda	18	2.29358
OTU-19	REF_Ny_oswaldoi_B_KC555056	1.24465	2.19092	Arthropoda	18	2.29358
OTU-19	REF_Ny_oswaldoi_B_KC555073	1.24465	2.19092	Arthropoda	18	2.29358
OTU-20	REF_An_calderoni_HQ642964	0.676266	1.64204	Arthropoda	23	7.40741
OTU-20	REF_An_calderoni_HQ642965	0.676266	1.64204	Arthropoda	23	7.40741
OTU-20	REF_An_calderoni_HQ642966	0.676266	1.64204	Arthropoda	23	7.40741
OTU-20	REF_An_calderoni_HQ642967	0.676266	1.64204	Arthropoda	23	7.40741
OTU-20	REF_An_calderoni_HQ642968	0.676266	1.64204	Arthropoda	23	7.40741
OTU-20	REF_An_calderoni_HQ642969	0.676266	1.64204	Arthropoda	23	7.40741
OTU-20	REF_An_calderoni_HQ642970	0.676266	1.64204	Arthropoda	23	7.40741
OTU-20	REF_An_calderoni_HQ642971	0.676266	1.64204	Arthropoda	23	7.40741
OTU-20	REF_An_calderoni_HQ642972	0.676266	1.64204	Arthropoda	23	7.40741
OTU-20	REF_An_calderoni_HQ642973	0.676266	1.64204	Arthropoda	23	7.40741
OTU-20	REF_An_calderoni_HQ642974	0.676266	1.64204	Arthropoda	23	7.40741
OTU-20	REF_An_calderoni_KF698801	0.676266	1.64204	Arthropoda	23	7.40741
OTU-20	REF_An_calderoni_KF698802	0.676266	1.64204	Arthropoda	23	7.40741
OTU-20	REF_An_calderoni_KF698803	0.676266	1.64204	Arthropoda	23	7.40741
OTU-20	REF_An_calderoni_KF698804	0.676266	1.64204	Arthropoda	23	7.40741
OTU-20	REF_An_calderoni_KF698805	0.676266	1.64204	Arthropoda	23	7.40741
OTU-20	REF_An_calderoni_KF698806	0.676266	1.64204	Arthropoda	23	7.40741
OTU-20	REF_An_calderoni_KF698807	0.676266	1.64204	Arthropoda	23	7.40741
OTU-20	REF_An_calderoni_KF698808	0.676266	1.64204	Arthropoda	23	7.40741
OTU-20	REF_An_calderoni_KF698809	0.676266	1.64204	Arthropoda	23	7.40741
OTU-20	REF_An_calderoni_KF698810	0.676266	1.64204	Arthropoda	23	7.40741
OTU-20	REF_An_calderoni_KF698831	0.676266	1.64204	Arthropoda	23	7.40741
OTU-20	REF_An_calderoni_KF698832	0.676266	1.64204	Arthropoda	23	7.40741
OTU-21	REF_An_near_costai_G5_AC107_3	0	0	Arthropoda	1	2.44648
OTU-22	REF_An_near_costai_G3_AC1051	0.641129	1.52905	Arthropoda	19	2.44648
OTU-22	REF_An_near_costai_G3_AC1061	0.641129	1.52905	Arthropoda	19	2.44648
OTU-22	REF_An_near_costai_G3_AC1081	0.641129	1.52905	Arthropoda	19	2.44648
OTU-22	REF_An_near_costai_G3_AC1092	0.641129	1.52905	Arthropoda	19	2.44648
OTU-22	REF_An_near_costai_G3_AC3961	0.641129	1.52905	Arthropoda	19	2.44648
OTU-22	REF_An_near_costai_G3_AC4715	0.641129	1.52905	Arthropoda	19	2.44648
OTU-22	REF_An_near_costai_G3_AM271	0.641129	1.52905	Arthropoda	19	2.44648
OTU-22	REF_An_near_costai_G3_RO1663	0.641129	1.52905	Arthropoda	19	2.44648
OTU-22	REF_An_near_costai_G3_RO1671	0.641129	1.52905	Arthropoda	19	2.44648
OTU-22	REF_An_near_costai_G3_RO1683	0.641129	1.52905	Arthropoda	19	2.44648
OTU-22	REF_An_near_costai_G3_RO18311	0.641129	1.52905	Arthropoda	19	2.44648
OTU-22	REF_An_near_costai_G3_RO21623	0.641129	1.52905	Arthropoda	19	2.44648
OTU-22	REF_An_near_costai_G3_RO21835	0.641129	1.52905	Arthropoda	19	2.44648
OTU-22	REF_An_near_costai_G3_RO21912	0.641129	1.52905	Arthropoda	19	2.44648
OTU-22	REF_An_near_costai_G3_RO22221	0.641129	1.52905	Arthropoda	19	2.44648
OTU-22	REF_An_near_costai_G3_RO22222	0.641129	1.52905	Arthropoda	19	2.44648
OTU-22	REF_An_near_costai_G3_RO22334	0.641129	1.52905	Arthropoda	19	2.44648
OTU-22	REF_An_near_costai_G3_RO22335	0.641129	1.52905	Arthropoda	19	2.44648
OTU-22	REF_An_near_costai_G3_RO22336	0.641129	1.52905	Arthropoda	19	2.44648
OTU-23	REF_Ke_cruzii_JF923692	0	0	Arthropoda	1	6.11621
OTU-24	REF_An_costai_ss_BA2112	1.26911	1.83486	Arthropoda	5	2.9052
OTU-24	REF_An_costai_ss_BA58100	1.26911	1.83486	Arthropoda	5	2.9052
OTU-24	REF_An_costai_ss_BRSP571	1.26911	1.83486	Arthropoda	5	2.9052
OTU-24	REF_An_costai_ss_Icapara1	1.26911	1.83486	Arthropoda	5	2.9052
OTU-24	REF_An_near_costai_SP02173	1.26911	1.83486	Arthropoda	5	2.9052
OTU-25	REF_An_forattinii_KF670990	0	0	Arthropoda	1	2.29358
OTU-26	REF_An_near_fluminensis_ss_AC4321	1.54883	3.21101	Arthropoda	14	6.57277
OTU-26	REF_An_near_fluminensis_ss_AC4435	1.54883	3.21101	Arthropoda	14	6.57277
OTU-26	REF_An_near_fluminensis_ss_AC4437	1.54883	3.21101	Arthropoda	14	6.57277
OTU-26	REF_An_near_fluminensis_ss_AC4719	1.54883	3.21101	Arthropoda	14	6.57277
OTU-26	REF_An_near_fluminensis_ss_AC4826	1.54883	3.21101	Arthropoda	14	6.57277
OTU-26	REF_An_near_fluminensis_ss_AC4927	1.54883	3.21101	Arthropoda	14	6.57277
OTU-26	REF_An_near_fluminensis_ss_AC514_4	1.54883	3.21101	Arthropoda	14	6.57277
OTU-26	REF_An_near_fluminensis_KF670992	1.54883	3.21101	Arthropoda	14	6.57277
OTU-26	REF_An_near_fluminensis_KF670993	1.54883	3.21101	Arthropoda	14	6.57277
OTU-26	REF_An_near_fluminensis_KF670994	1.54883	3.21101	Arthropoda	14	6.57277
OTU-26	REF_An_near_fluminensis_KF670995	1.54883	3.21101	Arthropoda	14	6.57277
OTU-26	REF_An_near_fluminensis_KF670996	1.54883	3.21101	Arthropoda	14	6.57277
OTU-26	REF_An_fluminensis_ss_RJ041	1.54883	3.21101	Arthropoda	14	6.57277
OTU-26	REF_An_fluminensis_ss_SP0211	1.54883	3.21101	Arthropoda	14	6.57277
OTU-27	REF_An_mattogrossensis_JX205126	0.985222	1.47783	Arthropoda	3	2.21088
OTU-27	REF_An_mattogrossensis_KF698873	0.985222	1.47783	Arthropoda	3	2.21088
OTU-27	REF_An_mattogrossensis_KF698874	0.985222	1.47783	Arthropoda	3	2.21088
OTU-28	REF_An_forattinii_AM442_3	0.30581	0.30581	Arthropoda	2	2.29358
OTU-28	REF_An_forattinii_AM442_5	0.30581	0.30581	Arthropoda	2	2.29358
OTU-29	REF_An_homunculus_BA22_31_JQ291233	0.682438	1.43541	Arthropoda	13	6.11621
OTU-29	REF_An_homunculus_BA22_33	0.682438	1.43541	Arthropoda	13	6.11621
OTU-29	REF_An_homunculus_ES10_2	0.682438	1.43541	Arthropoda	13	6.11621
OTU-29	REF_An_homunculus_BA22_31_MF381605	0.682438	1.43541	Arthropoda	13	6.11621
OTU-29	REF_An_homunculus_RS30_158_MF381697	0.682438	1.43541	Arthropoda	13	6.11621
OTU-29	REF_An_homunculus_BA22_32	0.682438	1.43541	Arthropoda	13	6.11621
OTU-29	REF_An_homunculus_RS20_21	0.682438	1.43541	Arthropoda	13	6.11621
OTU-29	REF_An_homunculus_RS20_33	0.682438	1.43541	Arthropoda	13	6.11621
OTU-29	REF_An_homunculus_RS30_158_JQ291239	0.682438	1.43541	Arthropoda	13	6.11621
OTU-29	REF_An_homunculus_RS30_56	0.682438	1.43541	Arthropoda	13	6.11621
OTU-29	REF_An_homunculus_SP23_1	0.682438	1.43541	Arthropoda	13	6.11621
OTU-29	REF_An_homunculus_ST19	0.682438	1.43541	Arthropoda	13	6.11621
OTU-29	REF_An_homunculus_ST26	0.682438	1.43541	Arthropoda	13	6.11621
OTU-30	REF_An_malefactor_HQ622625	0.547345	0.985222	Arthropoda	6	7.22496
OTU-30	REF_An_malefactor_KF698838	0.547345	0.985222	Arthropoda	6	7.22496
OTU-30	REF_An_malefactor_KF698839	0.547345	0.985222	Arthropoda	6	7.22496
OTU-30	REF_An_malefactor_KF698840	0.547345	0.985222	Arthropoda	6	7.22496
OTU-30	REF_An_malefactor_KF698841	0.547345	0.985222	Arthropoda	6	7.22496
OTU-30	REF_An_malefactor_KF698842	0.547345	0.985222	Arthropoda	6	7.22496
OTU-31	REF_An_peryassui_AC35727	0.680774	1.68196	Arthropoda	11	2.46305
OTU-31	REF_An_peryassui_AM442_12	0.680774	1.68196	Arthropoda	11	2.46305
OTU-31	REF_An_peryassui_AM442_13	0.680774	1.68196	Arthropoda	11	2.46305
OTU-31	REF_An_peryassui_AM442_14	0.680774	1.68196	Arthropoda	11	2.46305
OTU-31	REF_An_peryassui_AM442_15	0.680774	1.68196	Arthropoda	11	2.46305
OTU-31	REF_An_peryassui_AM460_11	0.680774	1.68196	Arthropoda	11	2.46305
OTU-31	REF_An_peryassui_HM0224051	0.680774	1.68196	Arthropoda	11	2.46305
OTU-31	REF_An_peryassui_KF6988751	0.680774	1.68196	Arthropoda	11	2.46305
OTU-31	REF_An_peryassui_KF6988761	0.680774	1.68196	Arthropoda	11	2.46305
OTU-31	REF_An_peryassui_KF6988771	0.680774	1.68196	Arthropoda	11	2.46305
OTU-31	REF_An_peryassui_PA1276	0.680774	1.68196	Arthropoda	11	2.46305
OTU-32	REF_An_peryassui_AP21282	0	0	Arthropoda	1	2.46305
OTU-33	REF_An_near_malefactor_AC4717	0.764526	1.37615	Arthropoda	4	5.04587
OTU-33	REF_An_near_malefactor_AC532_3	0.764526	1.37615	Arthropoda	4	5.04587
OTU-33	REF_An_near_malefactor_AM448_2	0.764526	1.37615	Arthropoda	4	5.04587
OTU-33	REF_An_near_malefactor_AM449_3	0.764526	1.37615	Arthropoda	4	5.04587
OTU-34	REF_An_peryassui_RO382	0	0	Arthropoda	1	7.06076
OTU-35	REF_An_punctimacula_AC21417	0.287972	0.63593	Arthropoda	7	5.64263
OTU-35	REF_An_punctimacula_AC2176	0.287972	0.63593	Arthropoda	7	5.64263
OTU-35	REF_An_punctimacula_AC2245	0.287972	0.63593	Arthropoda	7	5.64263
OTU-35	REF_An_punctimacula_AC2275	0.287972	0.63593	Arthropoda	7	5.64263
OTU-35	REF_An_punctimacula_AC2276	0.287972	0.63593	Arthropoda	7	5.64263
OTU-35	REF_An_punctimacula_AC2277	0.287972	0.63593	Arthropoda	7	5.64263
OTU-35	REF_An_punctimacula_JX205122	0.287972	0.63593	Arthropoda	7	5.64263
OTU-36	REF_Ny_sawyeri_JF923681	0.999709	1.83486	Arthropoda	9	3.21101
OTU-36	REF_Ny_sawyeri_JF923682	0.999709	1.83486	Arthropoda	9	3.21101
OTU-36	REF_Ny_sawyeri_JF923683	0.999709	1.83486	Arthropoda	9	3.21101
OTU-36	REF_Ny_sawyeri_JF923684	0.999709	1.83486	Arthropoda	9	3.21101
OTU-36	REF_Ny_sawyeri_KT762350	0.999709	1.83486	Arthropoda	9	3.21101
OTU-36	REF_Ny_sawyeri_KT762351	0.999709	1.83486	Arthropoda	9	3.21101
OTU-36	REF_Ny_sawyeri_KT762352	0.999709	1.83486	Arthropoda	9	3.21101
OTU-36	REF_Ny_sawyeri_KT762356	0.999709	1.83486	Arthropoda	9	3.21101
OTU-36	REF_Ny_sawyer_MG181_44	0.999709	1.83486	Arthropoda	9	3.21101
OTU-37	REF_An_punctimacula_A_YAV648	0.705467	0.705467	Arthropoda	3	7.40741
OTU-37	REF_An_punctimacula_B_WB324	0.705467	0.705467	Arthropoda	3	7.40741
OTU-37	REF_An_punctimacula_ss_BIR1162	0.705467	0.705467	Arthropoda	3	7.40741
OTU-38	REF_An_punctimacula_AC2264	0	0	Arthropoda	1	5.64263
OTU-39	REF_Ny_albitarsis_G_AM349_333	0	0	Arthropoda	1	2.9734
OTU-40	REF_Ny_albitarsis_ss_MG11203	0.823317	1.08527	Arthropoda	3	2.44648
OTU-40	REF_Ny_albitarsis_ss_SP10422	0.823317	1.08527	Arthropoda	3	2.44648
OTU-40	REF_Ny_albitarsis_ss_VP060101	0.823317	1.08527	Arthropoda	3	2.44648
OTU-41	REF_Ny_albertoi_MG07124	1.35472	2.0155	Arthropoda	6	2.71132
OTU-41	REF_Ny_albertoi_MG07710	1.35472	2.0155	Arthropoda	6	2.71132
OTU-41	REF_Ny_strodei_ES091	1.35472	2.0155	Arthropoda	6	2.71132
OTU-41	REF_Ny_strodei_MG30102	1.35472	2.0155	Arthropoda	6	2.71132
OTU-41	REF_Ny_strodei_SPR0407	1.35472	2.0155	Arthropoda	6	2.71132
OTU-41	REF_Ny_strodei_VP060501	1.35472	2.0155	Arthropoda	6	2.71132
OTU-42	REF_Ny_arthuri_C_RO16550	0.105842	0.161031	Arthropoda	3	2.63566
OTU-42	REF_Ny_arthuri_C_RO8104	0.105842	0.161031	Arthropoda	3	2.63566
OTU-42	REF_Ny_arthuri_C_RO81	0.105842	0.161031	Arthropoda	3	2.63566
OTU-43	REF_Ny_arthuri_A_MG0763	0.528623	0.637958	Arthropoda	3	2.63566
OTU-43	REF_Ny_arthuri_A_MG241	0.528623	0.637958	Arthropoda	3	2.63566
OTU-43	REF_Ny_arthuri_A_SP31120	0.528623	0.637958	Arthropoda	3	2.63566
OTU-44	REF_Ny_argyritarsis_sl_MG180_103	0	0	Arthropoda	1	3.97554
OTU-45	REF_Ny_argyritarsis_ss_DF_F1	0.509684	0.611621	Arthropoda	3	3.21101
OTU-45	REF_Ny_argyritarsis_ss_DF_F2	0.509684	0.611621	Arthropoda	3	3.21101
OTU-45	REF_Ny_argyritarsis_ss_MG168_138	0.509684	0.611621	Arthropoda	3	3.21101
OTU-46	REF_Ny_braziliensis_AC4261	1.70205	3.21101	Arthropoda	10	6.57277
OTU-46	REF_Ny_braziliensis_AC4274	1.70205	3.21101	Arthropoda	10	6.57277
OTU-46	REF_Ny_braziliensis_AC42915	1.70205	3.21101	Arthropoda	10	6.57277
OTU-46	REF_Ny_braziliensis_AM1092	1.70205	3.21101	Arthropoda	10	6.57277
OTU-46	REF_Ny_braziliensis_AM1093	1.70205	3.21101	Arthropoda	10	6.57277
OTU-46	REF_Ny_braziliensis_AM1094	1.70205	3.21101	Arthropoda	10	6.57277
OTU-46	REF_Ny_braziliensis_AM1095	1.70205	3.21101	Arthropoda	10	6.57277
OTU-46	REF_Ny_braziliensis_AM856	1.70205	3.21101	Arthropoda	10	6.57277
OTU-46	REF_Ny_braziliensis_AP21393	1.70205	3.21101	Arthropoda	10	6.57277
OTU-46	REF_Ny_braziliensis_SP1603	1.70205	3.21101	Arthropoda	10	6.57277
OTU-47	REF_Ny_benarrochi_B_AC21415	0.807286	2.11382	Arthropoda	13	4.53834
OTU-47	REF_Ny_benarrochi_B_AC2353	0.807286	2.11382	Arthropoda	13	4.53834
OTU-47	REF_Ny_benarrochi_B_AC2323	0.807286	2.11382	Arthropoda	13	4.53834
OTU-47	REF_Ny_benarrochi_B_AC24676	0.807286	2.11382	Arthropoda	13	4.53834
OTU-47	REF_Ny_benarrochi_B_AC24677	0.807286	2.11382	Arthropoda	13	4.53834
OTU-47	REF_Ny_benarrochi_B_AC514_10	0.807286	2.11382	Arthropoda	13	4.53834
OTU-47	REF_Ny_benarrochi_B_AC514_8	0.807286	2.11382	Arthropoda	13	4.53834
OTU-47	REF_Ny_benarrochi_B_AC515_3	0.807286	2.11382	Arthropoda	13	4.53834
OTU-47	REF_Ny_benarrochi_B_AC515_4	0.807286	2.11382	Arthropoda	13	4.53834
OTU-47	REF_Ny_benarrochi_B_AC519_4	0.807286	2.11382	Arthropoda	13	4.53834
OTU-47	REF_Ny_benarrochi_B_JX170904	0.807286	2.11382	Arthropoda	13	4.53834
OTU-47	REF_Ny_benarrochi_B_JX170907	0.807286	2.11382	Arthropoda	13	4.53834
OTU-47	REF_Ny_benarrochi_B_JX170909	0.807286	2.11382	Arthropoda	13	4.53834
OTU-48	REF_Ny_rangeli_AC1504	0.598899	1.09546	Arthropoda	9	2.66041
OTU-48	REF_Ny_rangeli_AC18110	0.598899	1.09546	Arthropoda	9	2.66041
OTU-48	REF_Ny_rangeli_AC4718	0.598899	1.09546	Arthropoda	9	2.66041
OTU-48	REF_Ny_rangeli_AC591	0.598899	1.09546	Arthropoda	9	2.66041
OTU-48	REF_Ny_rangeli_AC603	0.598899	1.09546	Arthropoda	9	2.66041
OTU-48	REF_Ny_rangeli_AC611	0.598899	1.09546	Arthropoda	9	2.66041
OTU-48	REF_Ny_rangeli_AC645	0.598899	1.09546	Arthropoda	9	2.66041
OTU-48	REF_Ny_rangeli_AC663	0.598899	1.09546	Arthropoda	9	2.66041
OTU-48	REF_Ny_rangeli_RO1882	0.598899	1.09546	Arthropoda	9	2.66041
OTU-49	REF_Ny_oryzalimnetes_AC372	0.47592	0.947867	Arthropoda	5	2.44648
OTU-49	REF_Ny_oryzalimnetes_AC595	0.47592	0.947867	Arthropoda	5	2.44648
OTU-49	REF_Ny_oryzalimnetes_AC613	0.47592	0.947867	Arthropoda	5	2.44648
OTU-49	REF_Ny_oryzalimnetes_AC991	0.47592	0.947867	Arthropoda	5	2.44648
OTU-49	REF_Ny_oryzalimnetes_SP0903	0.47592	0.947867	Arthropoda	5	2.44648
OTU-50	REF_Ny_oswaldoi_sl_SP229	0	0	Arthropoda	1	2.52525
OTU-51	REF_Ny_oswaldoi_A_AC304	0.611905	1.31363	Arthropoda	4	1.25196
OTU-51	REF_Ny_oswaldoi_sl_PA15C2F7	0.611905	1.31363	Arthropoda	4	1.25196
OTU-51	REF_Ny_oswaldoi_sl_PA15C2F4	0.611905	1.31363	Arthropoda	4	1.25196
OTU-51	REF_Ny_oswaldoi_sl_PA15C1F2	0.611905	1.31363	Arthropoda	4	1.25196
OTU-52	REF_Ny_oswaldoi_A_AM442_1	0.384793	0.782473	Arthropoda	18	1.25196
OTU-52	REF_Ny_oswaldoi_A_AM442_2	0.384793	0.782473	Arthropoda	18	1.25196
OTU-52	REF_Ny_oswaldoi_A_RO18215	0.384793	0.782473	Arthropoda	18	1.25196
OTU-52	REF_Ny_oswaldoi_A_RO22337	0.384793	0.782473	Arthropoda	18	1.25196
OTU-52	Ny_oswaldoi_A_813	0.384793	0.782473	Arthropoda	18	1.25196
OTU-52	REF_Ny_oswaldoi_sl_AC18102	0.384793	0.782473	Arthropoda	18	1.25196
OTU-52	REF_Ny_oswaldoi_A_AM326	0.384793	0.782473	Arthropoda	18	1.25196
OTU-52	REF_Ny_oswaldoi_A_AM323	0.384793	0.782473	Arthropoda	18	1.25196
OTU-52	REF_Ny_oswaldoi_A_AM491	0.384793	0.782473	Arthropoda	18	1.25196
OTU-52	REF_Ny_oswaldoi_A_AM334	0.384793	0.782473	Arthropoda	18	1.25196
OTU-52	REF_Ny_oswaldoi_sl_AC18107	0.384793	0.782473	Arthropoda	18	1.25196
OTU-52	REF_Ny_oswaldoi_A_AM261	0.384793	0.782473	Arthropoda	18	1.25196
OTU-52	REF_Ny_oswaldoi_A_AM1551	0.384793	0.782473	Arthropoda	18	1.25196
OTU-52	REF_Ny_oswaldoi_A_RO1561	0.384793	0.782473	Arthropoda	18	1.25196
OTU-52	REF_Ny_oswaldoi_A_RO1662	0.384793	0.782473	Arthropoda	18	1.25196
OTU-52	REF_Ny_oswaldoi_A_RO1572	0.384793	0.782473	Arthropoda	18	1.25196
OTU-52	REF_Ny_oswaldoi_A_KF809050	0.384793	0.782473	Arthropoda	18	1.25196
OTU-52	REF_Ny_oswaldoi_A_KF809034	0.384793	0.782473	Arthropoda	18	1.25196
OTU-53	Ny_oswaldoi_A_1007	1.05912	2.589	Arthropoda	80	2.15589
OTU-53	Ny_oswaldoi_A_1051	1.05912	2.589	Arthropoda	80	2.15589
OTU-53	Ny_oswaldoi_A_1083	1.05912	2.589	Arthropoda	80	2.15589
OTU-53	Ny_oswaldoi_A_1171	1.05912	2.589	Arthropoda	80	2.15589
OTU-53	Ny_oswaldoi_A_1180	1.05912	2.589	Arthropoda	80	2.15589
OTU-53	Ny_oswaldoi_A_1198	1.05912	2.589	Arthropoda	80	2.15589
OTU-53	Ny_oswaldoi_A_1199	1.05912	2.589	Arthropoda	80	2.15589
OTU-53	Ny_oswaldoi_A_1200	1.05912	2.589	Arthropoda	80	2.15589
OTU-53	Ny_oswaldoi_A_1204	1.05912	2.589	Arthropoda	80	2.15589
OTU-53	Ny_oswaldoi_A_1205	1.05912	2.589	Arthropoda	80	2.15589
OTU-53	Ny_oswaldoi_A_1225	1.05912	2.589	Arthropoda	80	2.15589
OTU-53	Ny_oswaldoi_A_1238	1.05912	2.589	Arthropoda	80	2.15589
OTU-53	Ny_oswaldoi_A_1256	1.05912	2.589	Arthropoda	80	2.15589
OTU-53	Ny_oswaldoi_A_1308	1.05912	2.589	Arthropoda	80	2.15589
OTU-53	Ny_oswaldoi_A_1313	1.05912	2.589	Arthropoda	80	2.15589
OTU-53	Ny_oswaldoi_A_1339	1.05912	2.589	Arthropoda	80	2.15589
OTU-53	Ny_oswaldoi_A_1454	1.05912	2.589	Arthropoda	80	2.15589
OTU-53	Ny_oswaldoi_A_1436	1.05912	2.589	Arthropoda	80	2.15589
OTU-53	Ny_oswaldoi_A_1505	1.05912	2.589	Arthropoda	80	2.15589
OTU-53	Ny_oswaldoi_A_1504	1.05912	2.589	Arthropoda	80	2.15589
OTU-53	Ny_oswaldoi_A_1589	1.05912	2.589	Arthropoda	80	2.15589
OTU-53	Ny_oswaldoi_A_1545	1.05912	2.589	Arthropoda	80	2.15589
OTU-53	Ny_oswaldoi_A_1605	1.05912	2.589	Arthropoda	80	2.15589
OTU-53	Ny_oswaldoi_A_1595	1.05912	2.589	Arthropoda	80	2.15589
OTU-53	Ny_oswaldoi_A_1708	1.05912	2.589	Arthropoda	80	2.15589
OTU-53	Ny_oswaldoi_A_1647	1.05912	2.589	Arthropoda	80	2.15589
OTU-53	Ny_oswaldoi_A_1814	1.05912	2.589	Arthropoda	80	2.15589
OTU-53	Ny_oswaldoi_A_1794	1.05912	2.589	Arthropoda	80	2.15589
OTU-53	Ny_oswaldoi_A_2010	1.05912	2.589	Arthropoda	80	2.15589
OTU-53	Ny_oswaldoi_A_1998	1.05912	2.589	Arthropoda	80	2.15589
OTU-53	Ny_oswaldoi_A_2027	1.05912	2.589	Arthropoda	80	2.15589
OTU-53	Ny_oswaldoi_A_2020	1.05912	2.589	Arthropoda	80	2.15589
OTU-53	Ny_oswaldoi_A_2118	1.05912	2.589	Arthropoda	80	2.15589
OTU-53	Ny_oswaldoi_A_2156	1.05912	2.589	Arthropoda	80	2.15589
OTU-53	Ny_oswaldoi_A_2084	1.05912	2.589	Arthropoda	80	2.15589
OTU-53	Ny_oswaldoi_A_2099	1.05912	2.589	Arthropoda	80	2.15589
OTU-53	Ny_oswaldoi_A_2201	1.05912	2.589	Arthropoda	80	2.15589
OTU-53	Ny_oswaldoi_A_2291	1.05912	2.589	Arthropoda	80	2.15589
OTU-53	Ny_oswaldoi_A_2167	1.05912	2.589	Arthropoda	80	2.15589
OTU-53	Ny_oswaldoi_A_2175	1.05912	2.589	Arthropoda	80	2.15589
OTU-53	Ny_oswaldoi_A_2462	1.05912	2.589	Arthropoda	80	2.15589
OTU-53	Ny_oswaldoi_A_2520	1.05912	2.589	Arthropoda	80	2.15589
OTU-53	Ny_oswaldoi_A_2430	1.05912	2.589	Arthropoda	80	2.15589
OTU-53	Ny_oswaldoi_A_2450	1.05912	2.589	Arthropoda	80	2.15589
OTU-53	Ny_oswaldoi_A_2872	1.05912	2.589	Arthropoda	80	2.15589
OTU-53	Ny_oswaldoi_A_3102	1.05912	2.589	Arthropoda	80	2.15589
OTU-53	Ny_oswaldoi_A_2538	1.05912	2.589	Arthropoda	80	2.15589
OTU-53	Ny_oswaldoi_A_2653	1.05912	2.589	Arthropoda	80	2.15589
OTU-53	Ny_oswaldoi_A_3739	1.05912	2.589	Arthropoda	80	2.15589
OTU-53	Ny_oswaldoi_A_3435	1.05912	2.589	Arthropoda	80	2.15589
OTU-53	Ny_oswaldoi_A_3207	1.05912	2.589	Arthropoda	80	2.15589
OTU-53	Ny_oswaldoi_A_3136	1.05912	2.589	Arthropoda	80	2.15589
OTU-53	Ny_oswaldoi_A_4068	1.05912	2.589	Arthropoda	80	2.15589
OTU-53	Ny_oswaldoi_A_4005	1.05912	2.589	Arthropoda	80	2.15589
OTU-53	Ny_oswaldoi_A_3954	1.05912	2.589	Arthropoda	80	2.15589
OTU-53	Ny_oswaldoi_A_3932	1.05912	2.589	Arthropoda	80	2.15589
OTU-53	Ny_oswaldoi_A_4181	1.05912	2.589	Arthropoda	80	2.15589
OTU-53	Ny_oswaldoi_A_4180	1.05912	2.589	Arthropoda	80	2.15589
OTU-53	Ny_oswaldoi_A_415	1.05912	2.589	Arthropoda	80	2.15589
OTU-53	Ny_oswaldoi_A_4128	1.05912	2.589	Arthropoda	80	2.15589
OTU-53	Ny_oswaldoi_A_429	1.05912	2.589	Arthropoda	80	2.15589
OTU-53	Ny_oswaldoi_A_4277	1.05912	2.589	Arthropoda	80	2.15589
OTU-53	Ny_oswaldoi_A_4209	1.05912	2.589	Arthropoda	80	2.15589
OTU-53	Ny_oswaldoi_A_4183	1.05912	2.589	Arthropoda	80	2.15589
OTU-53	Ny_oswaldoi_A_589	1.05912	2.589	Arthropoda	80	2.15589
OTU-53	Ny_oswaldoi_A_596	1.05912	2.589	Arthropoda	80	2.15589
OTU-53	Ny_oswaldoi_A_624	1.05912	2.589	Arthropoda	80	2.15589
OTU-53	Ny_oswaldoi_A_644	1.05912	2.589	Arthropoda	80	2.15589
OTU-53	Ny_oswaldoi_A_436	1.05912	2.589	Arthropoda	80	2.15589
OTU-53	Ny_oswaldoi_A_496	1.05912	2.589	Arthropoda	80	2.15589
OTU-53	Ny_oswaldoi_A_551	1.05912	2.589	Arthropoda	80	2.15589
OTU-53	Ny_oswaldoi_A_584	1.05912	2.589	Arthropoda	80	2.15589
OTU-53	Ny_oswaldoi_A_C4TR10	1.05912	2.589	Arthropoda	80	2.15589
OTU-53	Ny_oswaldoi_A_M17_1	1.05912	2.589	Arthropoda	80	2.15589
OTU-53	Ny_oswaldoi_A_782	1.05912	2.589	Arthropoda	80	2.15589
OTU-53	Ny_oswaldoi_A_797	1.05912	2.589	Arthropoda	80	2.15589
OTU-53	Ny_oswaldoi_A_937	1.05912	2.589	Arthropoda	80	2.15589
OTU-53	Ny_oswaldoi_A_C4PK3	1.05912	2.589	Arthropoda	80	2.15589
OTU-53	REF_Ny_oswaldoi_A_AM406_1	1.05912	2.589	Arthropoda	80	2.15589
OTU-53	REF_Ny_oswaldoi_A_AM424_84	1.05912	2.589	Arthropoda	80	2.15589
OTU-54	REF_An_near_costai_G2_AM400_140	0.407747	0.611621	Arthropoda	3	1.07034
OTU-54	REF_An_near_costai_G2_AM424_80	0.407747	0.611621	Arthropoda	3	1.07034
OTU-54	REF_An_near_costai_G2_AM425_27	0.407747	0.611621	Arthropoda	3	1.07034
OTU-55	REF_An_near_costai_G2_AM424_81	0	0	Arthropoda	1	1.83486
OTU-56	REF_Ny_albitarsis_G_AM349_332	0.30581	0.30581	Arthropoda	2	1.42857
OTU-56	REF_Ny_marajoara_PA3113	0.30581	0.30581	Arthropoda	2	1.42857
OTU-57	REF_Ny_albitarsis_H_AC24675	0.934906	1.37615	Arthropoda	3	1.42857
OTU-57	REF_Ny_albitarsis_H_AC24678	0.934906	1.37615	Arthropoda	3	1.42857
OTU-57	REF_Ny_albitarsis_H_AM1344	0.934906	1.37615	Arthropoda	3	1.42857
OTU-58	REF_Ny_benarrochi_AC15109	0.179654	0.322061	Arthropoda	7	1.72144
OTU-58	REF_Ny_benarrochi_AC18115	0.179654	0.322061	Arthropoda	7	1.72144
OTU-58	REF_Ny_benarrochi_AC18117	0.179654	0.322061	Arthropoda	7	1.72144
OTU-58	REF_Ny_benarrochi_AC18120	0.179654	0.322061	Arthropoda	7	1.72144
OTU-58	REF_Ny_benarrochi_G1_AC4275	0.179654	0.322061	Arthropoda	7	1.72144
OTU-58	REF_Ny_benarrochi_G1_AC4276	0.179654	0.322061	Arthropoda	7	1.72144
OTU-58	REF_Ny_benarrochi_G1_AC4277	0.179654	0.322061	Arthropoda	7	1.72144
OTU-59	REF_Ny_benarrochi_G2_RO18164	0.208659	0.312989	Arthropoda	3	1.72144
OTU-59	REF_Ny_benarrochi_G2_RO19643	0.208659	0.312989	Arthropoda	3	1.72144
OTU-59	REF_Ny_benarrochi_G2_RO22220	0.208659	0.312989	Arthropoda	3	1.72144
OTU-60	REF_An_near_costai_G2_AC21412	0.713558	1.07034	Arthropoda	3	1.07034
OTU-60	REF_An_near_costai_G2_AM426_27	0.713558	1.07034	Arthropoda	3	1.07034
OTU-60	REF_An_near_costai_G2_AM442_14	0.713558	1.07034	Arthropoda	3	1.07034
OTU-61	REF_An_near_costai_G2_AC21413	0.698995	1.37615	Arthropoda	8	1.83486
OTU-61	REF_An_near_costai_G2_AC2149	0.698995	1.37615	Arthropoda	8	1.83486
OTU-61	REF_An_near_costai_G2_AC2911	0.698995	1.37615	Arthropoda	8	1.83486
OTU-61	REF_An_near_costai_G2_AC3215	0.698995	1.37615	Arthropoda	8	1.83486
OTU-61	REF_An_near_costai_G2_AM407_1	0.698995	1.37615	Arthropoda	8	1.83486
OTU-61	REF_An_near_costai_G2_AM436_4	0.698995	1.37615	Arthropoda	8	1.83486
OTU-61	REF_An_near_costai_G2_AM442_4	0.698995	1.37615	Arthropoda	8	1.83486
OTU-61	REF_An_near_costai_G2_AM448_1	0.698995	1.37615	Arthropoda	8	1.83486
OTU-62	REF_Ny_deaneorum_AC0107JF923696	0.903024	1.61031	Arthropoda	15	1.56495
OTU-62	REF_Ny_deaneorum_AC0202	0.903024	1.61031	Arthropoda	15	1.56495
OTU-62	REF_Ny_deaneorum_AC4236	0.903024	1.61031	Arthropoda	15	1.56495
OTU-62	REF_Ny_deaneorum_AC4237	0.903024	1.61031	Arthropoda	15	1.56495
OTU-62	REF_Ny_deaneorum_AC4238	0.903024	1.61031	Arthropoda	15	1.56495
OTU-62	REF_Ny_deaneorum_AC4241	0.903024	1.61031	Arthropoda	15	1.56495
OTU-62	REF_Ny_deaneorum_AC42710	0.903024	1.61031	Arthropoda	15	1.56495
OTU-62	REF_Ny_deaneorum_AC4273	0.903024	1.61031	Arthropoda	15	1.56495
OTU-62	REF_Ny_deaneorum_AC4278	0.903024	1.61031	Arthropoda	15	1.56495
OTU-62	REF_Ny_deaneorum_AC4279	0.903024	1.61031	Arthropoda	15	1.56495
OTU-62	REF_Ny_deaneorum_AC4341	0.903024	1.61031	Arthropoda	15	1.56495
OTU-62	REF_Ny_deaneorum_AC4366	0.903024	1.61031	Arthropoda	15	1.56495
OTU-62	REF_Ny_deaneorum_AC643	0.903024	1.61031	Arthropoda	15	1.56495
OTU-62	REF_Ny_deaneorum_AC601	0.903024	1.61031	Arthropoda	15	1.56495
OTU-62	REF_Ny_deaneorum_MS08127	0.903024	1.61031	Arthropoda	15	1.56495
OTU-63	REF_Ny_marajoara_AM401_106	0.101937	0.152905	Arthropoda	3	1.52905
OTU-63	REF_Ny_marajoara_AP50104	0.101937	0.152905	Arthropoda	3	1.52905
OTU-63	REF_Ny_marajoara_AP21501	0.101937	0.152905	Arthropoda	3	1.52905
